# Supplementary material for: Mechanistic characterization of a Drosophila model of paraneoplastic nephrotic syndrome
Source: Nat Commun. 2024 Feb 9;15:1241. doi: 10.1038/s41467-024-45493-8 (PMC10858251; doi:10.1038/s41467-024-45493-8)
Supplement: Supplementary file 4 — Supplementary Data 1 [file 41467_2024_45493_MOESM4_ESM.xlsx]

## Sheet: Table SX. Top 50 upregulated ge
FeatureID	FeatureName	W1118 3 main segment principal cells Average	W1118 3 main segment principal cells Log2 Fold Change	W1118 3 main segment principal cells P-Value	Pvr-RNAi 3 main segment principal cells Average	Pvr-RNAi 3 main segment principal cells Log2 Fold Change	Pvr-RNAi 3 main segment principal cells P-Value
FBgn0267001	Ten-a	0.123765	-4.45161	3.22e-44	2.73484	4.45161	3.22e-44
FBgn0038652	CG7720	5.72786	-2.87674	4.57e-21	42.0991	2.87674	4.57e-21
FBgn0001226	Hsp27	0.868833	-3.08244	2.16e-17	7.37187	3.08244	2.16e-17
FBgn0039312	CG10514	2.53348	-1.99643	1.68e-14	10.1172	1.99643	1.68e-14
FBgn0036825	RpL26	3.31815	-1.93635	9.08e-14	12.7092	1.93635	9.08e-14
FBgn0003274	RpLP2	3.39365	-1.91533	2.46e-13	12.8102	1.91533	2.46e-13
FBgn0003941	RpL40	1.66588	-1.91141	4.12e-13	6.27271	1.91141	4.12e-13
FBgn0002593	RpLP1	5.48404	-1.87222	7.68e-13	20.0898	1.87222	7.68e-13
FBgn0262512	Vha14-1	1.12379	-1.88581	8.35e-13	4.158	1.88581	8.35e-13
FBgn0004403	RpS14a	1.74262	-1.81326	3.93e-12	6.12987	1.81326	3.93e-12
FBgn0039872	salt	1.58791	-1.8694	5.71e-12	5.80762	1.8694	5.71e-12
FBgn0038834	RpS30	2.30575	-1.79747	6.38e-12	8.02162	1.79747	6.38e-12
FBgn0285949	RpL31	3.01369	-1.79064	6.38e-12	10.4342	1.79064	6.38e-12
FBgn0005533	RpS17	1.64608	-1.80973	6.49e-12	5.77626	1.80973	6.49e-12
FBgn0010265	RpS13	2.63992	-1.78781	7.73e-12	9.12252	1.78781	7.73e-12
FBgn0035422	RpL28	3.58548	-1.77185	8.81e-12	12.2528	1.77185	8.81e-12
FBgn0037873	SdhC	0.538379	-1.84571	1.02e-11	1.93877	1.84571	1.02e-11
FBgn0001225	Hsp26	0.511151	-2.39133	1.02e-11	2.68781	2.39133	1.02e-11
FBgn0031980	RpL36A	3.03225	-1.77285	1.17e-11	10.3697	1.77285	1.17e-11
FBgn0005593	RpL7	3.53598	-1.7606	1.19e-11	11.9897	1.7606	1.19e-11
FBgn0002626	RpL32	3.04339	-1.75612	1.35e-11	10.2879	1.75612	1.35e-11
FBgn0013325	RpL11	1.33667	-1.77451	1.64e-11	4.57781	1.77451	1.64e-11
FBgn0028662	VhaPPA1-1	1.09904	-1.7414	5.04e-11	3.67897	1.7414	5.04e-11
FBgn0034968	RpL12	3.02111	-1.69512	7.33e-11	9.78968	1.69512	7.33e-11
FBgn0010412	RpS19a	1.90104	-1.70614	7.33e-11	6.20826	1.70614	7.33e-11
FBgn0002579	RpL36	2.81566	-1.68381	1.05e-10	9.05284	1.68381	1.05e-10
FBgn0029897	RpL17	5.18948	-1.67666	1.16e-10	16.6007	1.67666	1.16e-10
FBgn0261599	RpS29	4.04465	-1.67473	1.45e-10	12.9217	1.67473	1.45e-10
FBgn0037351	RpL13A	4.02733	-1.66076	1.85e-10	12.7423	1.66076	1.85e-10
FBgn0010411	RpS18	5.05458	-1.64503	2.23e-10	15.8185	1.64503	2.23e-10
FBgn0034138	RpS15	5.57934	-1.6435	2.41e-10	17.442	1.6435	2.41e-10
FBgn0033912	RpS23	4.2105	-1.64031	2.85e-10	13.1342	1.64031	2.85e-10
FBgn0038400	CG5903	0.403475	-1.73912	3.45e-10	1.35	1.73912	3.45e-10
FBgn0035695	CG10226	0.335404	-1.86228	3.59e-10	1.22284	1.86228	3.59e-10
FBgn0032833	COX4	1.99262	-1.62611	4.01e-10	6.156	1.62611	4.01e-10
FBgn0261602	RpL8	4.22906	-1.62321	4.57e-10	13.0367	1.62321	4.57e-10
FBgn0265042	Irk1	10.7255	-1.68228	5.04e-10	34.4416	1.68228	5.04e-10
FBgn0033101	CG9436	0.511151	-1.70275	5.18e-10	1.66703	1.70275	5.18e-10
FBgn0019936	RpS20	3.37508	-1.61449	5.45e-10	10.3419	1.61449	5.45e-10
FBgn0011272	RpL13	3.21171	-1.61253	5.8e-10	9.828	1.61253	5.8e-10
FBgn0034743	RpS16	3.57558	-1.60676	6.1e-10	10.8976	1.60676	6.1e-10
FBgn0039713	RpS8	4.61645	-1.60071	7.21e-10	14.0104	1.60071	7.21e-10
FBgn0037328	RpL35A	3.43573	-1.58881	1.06e-09	10.3419	1.58881	1.06e-09
FBgn0030616	RpL37a	4.93824	-1.58307	1.17e-09	14.8047	1.58307	1.17e-09
FBgn0010078	RpL23	4.54095	-1.58042	1.22e-09	13.5888	1.58042	1.22e-09
FBgn0262515	VhaAC45	1.63865	-1.59073	1.32e-09	4.94013	1.59073	1.32e-09
FBgn0285910	VhaAC39-1	0.839129	-1.60865	1.72e-09	2.56239	1.60865	1.72e-09
FBgn0010198	RpS15Aa	2.49016	-1.57657	1.77e-09	7.43284	1.57657	1.77e-09
FBgn0031517	CG15406	4.05455	-1.59043	2.28e-09	12.2179	1.59043	2.28e-09
FBgn0032518	RpL24	4.07559	-1.55367	2.35e-09	11.9723	1.55367	2.35e-09
