# Supplementary material for: Mechanistic characterization of a Drosophila model of paraneoplastic nephrotic syndrome
Source: Nat Commun. 2024 Feb 9;15:1241. doi: 10.1038/s41467-024-45493-8 (PMC10858251; doi:10.1038/s41467-024-45493-8)
Supplement: Supplementary file 5 — Supplementary Data 2 [file 41467_2024_45493_MOESM5_ESM.xlsx]

## Sheet: Pvr-RNAi_vs_Ctrl_allCells
p_val	avg_log2FC	pct.1	pct.2	p_val_adj	gene
6.8302e-82	1.97457	0.629	0.401	8.99811e-78	CG7720
1.7372e-252	1.92693	0.653	0.179	2.28858e-248	Ten-a
9.12992e-73	1.47662	0.595	0.397	1.20278e-68	Irk1
3.98494e-47	1.44465	0.273	0.12	5.24977e-43	Hsp27
1.42691e-185	1.24107	0.885	0.638	1.87981e-181	CG10514
8.11373e-124	1.1491	0.825	0.579	1.0689e-119	CG15406
9.57942e-150	1.0793	0.664	0.389	1.26199e-145	w
0	0.903834	0.411	0.003	0	Cyp4p2
1.89883e-61	0.847364	0.724	0.508	2.50152e-57	Zip48C
4.06095e-44	0.77549	0.928	0.768	5.3499e-40	Muc11A
2.19319e-45	0.763244	0.291	0.132	2.8893e-41	Hsp26
9.89607e-14	0.752985	0.527	0.437	1.30371e-09	SKIP
1.87805e-62	0.741735	0.681	0.478	2.47414e-58	salt
4.79944e-38	0.738533	0.356	0.19	6.32278e-34	Pvf1
5.83805e-89	0.724875	0.949	0.818	7.69104e-85	CG31373
6.85792e-160	0.712579	0.613	0.26	9.03462e-156	CG7054
3.56902e-72	0.708868	0.914	0.772	4.70182e-68	CG10513
1.56913e-78	0.655767	0.517	0.302	2.06717e-74	asRNA:CR45214
9.67859e-12	0.626021	0.28	0.19	1.27506e-07	LysX
3.21415e-104	0.618634	0.761	0.52	4.23432e-100	Aldh
4.97349e-72	0.605497	0.593	0.338	6.55208e-68	CG6125
9.27294e-111	0.595338	0.795	0.532	1.22162e-106	SdhC
4.95546e-38	0.573439	0.947	0.823	6.52832e-34	CG4928
1.83769e-73	0.568742	0.429	0.195	2.42097e-69	CG10226
2.59638e-07	0.563111	0.955	0.872	0.00342047	PMCA
1.86512e-33	0.560344	0.532	0.357	2.45711e-29	CAH1
3.4172e-21	0.555797	0.77	0.672	4.50182e-17	hth
0.0370227	0.550892	0.4	0.369	1	Prosap
9.06838e-06	0.540892	0.175	0.13	0.119467	tsh
6.42006e-26	0.534735	0.576	0.432	8.45778e-22	Debcl
2.34331e-75	0.531923	0.929	0.827	3.08708e-71	Cyt-c-p
1.18167e-31	0.525137	0.885	0.772	1.55673e-27	Cyp6g1
3.84803e-70	0.517475	0.944	0.844	5.0694e-66	COX4
1.87101e-37	0.512137	0.609	0.461	2.46487e-33	CG15408
1.19591e-49	0.49858	0.665	0.493	1.57549e-45	CG33080
6.40026e-20	0.497653	0.532	0.4	8.4317e-16	Slc45-1
4.2114e-21	0.497487	0.618	0.491	5.5481e-17	Camta
3.79854e-29	0.494902	0.591	0.469	5.00419e-25	CG10560
7.87364e-52	0.489566	0.974	0.934	1.03727e-47	RpL26
5.97854e-51	0.483145	0.957	0.913	7.87613e-47	RpL31
3.14178e-31	0.481562	0.647	0.521	4.13899e-27	CG43078
1.18759e-34	0.480168	0.695	0.55	1.56453e-30	sick
6.03421e-12	0.47708	0.818	0.698	7.94947e-08	CG6602
1.13715e-20	0.475098	0.875	0.753	1.49809e-16	CG3348
1.88808e-46	0.473877	0.636	0.471	2.48735e-42	CG3285
1.7289e-73	0.46011	0.63	0.406	2.27766e-69	CG5171
1.69058e-83	0.453796	0.961	0.877	2.22717e-79	sesB
8.21635e-29	0.452152	0.779	0.661	1.08242e-24	numb
2.13457e-60	0.451461	0.873	0.728	2.81208e-56	VhaPPA1-1
3.87547e-66	0.449344	0.905	0.756	5.10555e-62	Vha14-1
8.7223e-34	0.445935	0.281	0.145	1.14908e-29	CG42846
1.03483e-100	0.444929	0.439	0.173	1.36329e-96	CG6300
1.0541e-71	0.444133	0.836	0.649	1.38867e-67	VhaAC39-1
2.33129e-29	0.442876	0.954	0.89	3.07124e-25	CG11892
1.26498e-61	0.442201	0.917	0.797	1.66649e-57	awd
9.60247e-46	0.442149	0.916	0.837	1.26503e-41	RpS19a
1.05368e-73	0.435954	0.714	0.468	1.38811e-69	CG11267
1.38211e-07	0.435826	0.118	0.074	0.0018208	Lkr
5.16425e-46	0.435748	0.955	0.9	6.80338e-42	RpS13
1.83059e-73	0.435273	0.819	0.619	2.41162e-69	UQCR-14
2.26739e-67	0.43424	0.923	0.821	2.98706e-63	ATPsynCF6
2.13622e-74	0.432678	0.633	0.373	2.81425e-70	Sod2
2.34096e-68	0.43196	0.713	0.522	3.08398e-64	mAcon1
7.74835e-06	0.430011	0.108	0.071	0.102077	CG10911
1.54355e-46	0.427146	0.968	0.927	2.03348e-42	RpS2
5.66372e-15	0.425915	0.893	0.789	7.46138e-11	CG42235
6.39944e-43	0.424693	0.913	0.837	8.43062e-39	RpS14a
7.19082e-42	0.424518	0.956	0.913	9.47319e-38	RpL36
1.39049e-33	0.424335	0.494	0.323	1.83184e-29	betaggt-I
1.02845e-35	0.422524	0.262	0.122	1.35488e-31	Cyp4e3
5.97905e-66	0.420614	0.991	0.958	7.8768e-62	Vha13
2.49983e-14	0.41867	0.724	0.6	3.29327e-10	Tret1-1
1.45484e-46	0.418503	0.976	0.946	1.91661e-42	RpS23
3.96496e-66	0.412441	0.633	0.437	5.22343e-62	Bmcp
5.46404e-57	0.411771	0.64	0.438	7.19833e-53	Gip
3.60608e-62	0.411371	0.908	0.777	4.75064e-58	RNASEK
4.69078e-47	0.410646	0.566	0.35	6.17964e-43	CG16743
4.37196e-16	0.410469	0.7	0.594	5.75961e-12	ed
4.25872e-12	0.410007	0.243	0.166	5.61043e-08	CG30116
1.05734e-65	0.408924	0.783	0.594	1.39293e-61	Echs1
3.58193e-71	0.408638	0.7	0.462	4.71884e-67	CG14818
4.4629e-71	0.406257	0.834	0.67	5.87943e-67	ND-ACP
4.75371e-59	0.405775	0.916	0.801	6.26254e-55	Vha36-1
3.52904e-64	0.404402	0.913	0.804	4.64916e-60	ATPsynG
1.92096e-12	0.404188	0.496	0.381	2.53068e-08	CG16762
5.02969e-45	0.403405	0.889	0.778	6.62612e-41	RpL11
2.33302e-89	0.402363	0.55	0.267	3.07351e-85	CG31548
9.06818e-48	0.401353	0.888	0.77	1.19464e-43	COX5A
1.07518e-34	0.398369	0.694	0.556	1.41644e-30	CG8323
1.13795e-44	0.396868	0.889	0.792	1.49914e-40	CG7630
6.03271e-41	0.394476	0.925	0.844	7.94749e-37	RpL40
1.55912e-43	0.393235	0.795	0.633	2.05399e-39	CG3699
7.42385e-106	0.39306	0.243	0.038	9.78018e-102	CG30371
1.26358e-71	0.392818	0.602	0.337	1.66465e-67	ND-B15
1.08761e-23	0.389334	0.474	0.354	1.43282e-19	CG8028
2.69288e-23	0.388825	0.27	0.149	3.5476e-19	Octalpha2R
3.29462e-41	0.386946	0.984	0.969	4.34034e-37	RpS15
2.57604e-29	0.381967	0.552	0.398	3.39367e-25	DnaJ-1
1.37723e-67	0.379005	0.686	0.461	1.81436e-63	CG9436
2.07285e-36	0.37863	0.979	0.955	2.73078e-32	RpS29
3.30898e-19	0.37799	0.342	0.226	4.35924e-15	CG18095
2.44217e-61	0.375324	0.694	0.477	3.21731e-57	ND-30
1.38857e-70	0.372746	0.459	0.218	1.8293e-66	CG5590
1.45867e-34	0.372579	0.964	0.933	1.92166e-30	RpL36A
2.58609e-45	0.370243	0.837	0.707	3.40692e-41	Cyt-b5
2.32187e-67	0.369998	0.662	0.432	3.05883e-63	ND-B17.2
3.22625e-57	0.368235	0.728	0.536	4.25026e-53	ND-19
4.28799e-34	0.367984	0.962	0.932	5.649e-30	RpL12
1.06833e-18	0.363868	0.696	0.575	1.40742e-14	UGP
2.18976e-53	0.360801	0.904	0.804	2.88478e-49	Ssk
7.0933e-29	0.359224	0.403	0.26	9.34471e-25	GLS
1.14792e-34	0.358454	0.935	0.877	1.51226e-30	RpS30
2.23537e-17	0.356337	0.424	0.298	2.94488e-13	CG5002
3.88792e-52	0.354156	0.786	0.618	5.12195e-48	CG7834
1.05647e-62	0.351778	0.643	0.414	1.3918e-58	ND-B17
6.87892e-47	0.351451	0.765	0.612	9.06229e-43	ND-B14.5A
2.60244e-10	0.350454	0.864	0.806	3.42845e-06	mtd
3.10514e-55	0.350102	0.819	0.67	4.09072e-51	ND-B16.6
1.60104e-34	0.349963	0.957	0.929	2.10922e-30	RpL32
1.49023e-68	0.349538	0.492	0.257	1.96323e-64	CG16985
5.4973e-88	0.345978	0.447	0.19	7.24214e-84	CG10932
4.78276e-48	0.344205	0.905	0.779	6.30081e-44	porin
4.5262e-81	0.343324	0.366	0.148	5.96281e-77	CG9270
4.21915e-43	0.343089	0.625	0.438	5.55831e-39	CG31288
3.38446e-32	0.34296	0.637	0.479	4.45869e-28	Fhos
1.58812e-30	0.342747	0.976	0.95	2.09219e-26	RpLP2
3.3659e-36	0.341269	0.764	0.619	4.43424e-32	CG34284
1.96709e-33	0.340158	0.548	0.394	2.59144e-29	vn
1.66432e-49	0.339963	0.757	0.571	2.19257e-45	ND-39
2.39029e-51	0.339684	0.855	0.698	3.14897e-47	ATPsynO
5.46035e-42	0.339611	0.584	0.416	7.19346e-38	dop
3.79461e-19	0.338916	0.585	0.463	4.99902e-15	CG31106
1.26721e-32	0.338135	0.958	0.929	1.66942e-28	RpS3A
5.37213e-21	0.337824	0.73	0.595	7.07725e-17	Fas3
9.92692e-63	0.337663	0.643	0.405	1.30777e-58	ND-18
7.25022e-42	0.333052	0.709	0.542	9.55144e-38	ttk
5.65209e-19	0.331432	0.747	0.616	7.44607e-15	Kr-h1
8.73505e-54	0.330514	0.741	0.571	1.15076e-49	ND-49
3.10885e-31	0.329258	0.942	0.895	4.09561e-27	RpS28b
1.0091e-47	0.329136	0.899	0.783	1.32939e-43	ATPsynE
9.92573e-29	0.328999	0.966	0.946	1.30762e-24	RpS9
6.39571e-22	0.328702	0.475	0.346	8.4257e-18	GstE7
4.12747e-12	0.326278	0.862	0.763	5.43753e-08	SNF4Agamma
2.15879e-32	0.326124	0.904	0.835	2.84399e-28	RpS17
1.6977e-35	0.323845	0.966	0.939	2.23655e-31	RpL24
4.01074e-59	0.323019	0.691	0.47	5.28374e-55	SdhD
3.79769e-29	0.322015	0.628	0.49	5.00308e-25	ena
8.90135e-60	0.321855	0.681	0.456	1.17266e-55	ND-B22
3.79363e-16	0.321339	0.727	0.605	4.99773e-12	CG17752
1.68679e-30	0.320966	0.525	0.361	2.22218e-26	Tsp42Ee
9.26913e-63	0.319558	0.717	0.506	1.22111e-58	ND-B14
1.3475e-14	0.318364	0.657	0.548	1.77519e-10	CG43968
6.21617e-46	0.318082	0.795	0.636	8.18919e-42	UQCR-C1
5.3764e-33	0.317941	0.966	0.931	7.08287e-29	RpL9
1.08792e-33	0.316298	0.971	0.939	1.43322e-29	RpL13A
1.97985e-56	0.315484	0.7	0.502	2.60825e-52	CG15093
4.21612e-45	0.315142	0.887	0.777	5.55431e-41	COX5B
1.70723e-64	0.313728	0.745	0.537	2.2491e-60	ND-13B
5.05625e-29	0.313509	0.634	0.489	6.6611e-25	CG18327
3.73637e-24	0.313035	0.686	0.541	4.9223e-20	CG31999
1.07386e-42	0.312206	0.859	0.746	1.4147e-38	RFeSP
2.59721e-20	0.311566	1	1	3.42156e-16	CG13309
0.164306	0.310846	0.779	0.689	1	l(1)G0196
2.04256e-32	0.310726	0.374	0.237	2.69087e-28	Spn31A
1.36615e-47	0.309511	0.764	0.612	1.79976e-43	ND-B12
1.64946e-33	0.309032	0.96	0.928	2.17299e-29	RpS20
3.36846e-35	0.308506	0.984	0.967	4.43761e-31	RpS18
1.94029e-50	0.308412	0.844	0.698	2.55614e-46	ATPsyndelta
1.23761e-22	0.30812	0.748	0.621	1.63043e-18	Snoo
5.89633e-29	0.307368	0.972	0.946	7.76782e-25	RpL10Ab
1.43416e-43	0.306234	0.523	0.345	1.88936e-39	CG6126
4.12969e-25	0.305736	0.961	0.922	5.44046e-21	RpS25
1.65965e-11	0.305504	0.681	0.56	2.18642e-07	Pino
5.39614e-43	0.305174	0.9	0.808	7.10888e-39	VhaAC45
1.03715e-28	0.304142	0.97	0.954	1.36634e-24	RpS11
2.76979e-30	0.303816	0.638	0.483	3.64892e-26	ZnT63C
4.61251e-31	0.303785	0.969	0.941	6.07652e-27	RpL7
1.28111e-50	0.302808	0.738	0.566	1.68774e-46	Tpi
5.64535e-62	0.302799	0.253	0.084	7.43719e-58	CG18814
4.30336e-45	0.302761	0.938	0.865	5.66924e-41	ATPsynF
5.22682e-05	0.30263	0.628	0.522	0.688581	CG4839
1.80359e-11	0.3019	0.816	0.723	2.37605e-07	Eip75B
1.77618e-30	0.301668	0.97	0.955	2.33994e-26	RpL35
3.65493e-37	0.300863	0.476	0.305	4.81501e-33	CG33090
6.44754e-34	0.300419	0.751	0.616	8.49399e-30	Kyat
2.35824e-15	0.298642	0.685	0.574	3.10674e-11	CG34426
3.12967e-44	0.298553	0.857	0.703	4.12303e-40	COX7C
0.462174	0.298521	0.47	0.465	1	SecCl
1.81431e-19	0.297444	0.585	0.474	2.39017e-15	Eglp2
2.0591e-32	0.297164	0.97	0.947	2.71266e-28	RpL28
8.48134e-21	0.293777	0.825	0.707	1.11733e-16	Taldo
4.72397e-16	0.293233	0.264	0.177	6.22336e-12	lncRNA:CR45224
1.84411e-48	0.292888	0.93	0.798	2.42944e-44	Hsp83
8.19529e-35	0.292877	0.809	0.678	1.07965e-30	Adi1
5.68265e-38	0.292253	0.721	0.571	7.48633e-34	scu
8.01256e-39	0.291718	0.884	0.779	1.05557e-34	roh
1.07955e-26	0.291655	0.459	0.325	1.42219e-22	CG9396
2.51104e-56	0.290977	0.499	0.277	3.30804e-52	CG7992
7.73862e-64	0.290011	0.517	0.278	1.01949e-59	mEFTu1
3.71076e-30	0.289619	0.761	0.656	4.88855e-26	Hex-C
8.84627e-30	0.289594	0.985	0.968	1.16541e-25	RpS8
2.61028e-12	0.286245	0.907	0.847	3.43879e-08	Bsg
1.05454e-24	0.285807	0.981	0.965	1.38925e-20	RpL23
1.23354e-16	0.284811	0.687	0.579	1.62507e-12	mgl
3.1697e-72	0.283349	0.488	0.239	4.17576e-68	mRpL12
9.35074e-72	0.283338	0.262	0.076	1.23187e-67	AANATL2
2.3278e-24	0.283333	0.659	0.514	3.06665e-20	rols
2.22546e-79	0.283283	0.395	0.153	2.93181e-75	GstE5
1.67289e-15	0.282913	0.582	0.464	2.20387e-11	CG10960
0.000347806	0.282467	0.763	0.657	1	CG42672
3.08362e-27	0.281886	0.98	0.964	4.06236e-23	RpL17
4.63772e-22	0.280931	0.651	0.512	6.10974e-18	pdgy
1.27586e-29	0.280656	0.97	0.945	1.68082e-25	RpS16
2.99497e-45	0.277634	0.693	0.502	3.94557e-41	Glo1
7.49944e-35	0.277311	0.783	0.661	9.87976e-31	CG11134
6.107e-24	0.276995	0.713	0.585	8.04536e-20	CG14073
1.28715e-65	0.276232	0.421	0.195	1.69569e-61	lncRNA:CR45082
6.23958e-21	0.276031	0.769	0.649	8.22003e-17	Idh
1.59103e-59	0.275826	0.673	0.452	2.09603e-55	ND-B14.5B
5.89234e-25	0.275398	0.675	0.549	7.76258e-21	Tsp42Eq
9.3803e-28	0.274031	0.915	0.862	1.23576e-23	RpS5a
3.32542e-10	0.274023	0.652	0.549	4.38091e-06	Dh31-R
8.10671e-21	0.273559	0.569	0.438	1.06798e-16	Eglp4
7.35991e-23	0.273213	0.965	0.959	9.69594e-19	RpS7
6.69567e-38	0.272041	0.85	0.724	8.82087e-34	UQCR-C2
2.59716e-11	0.271074	0.793	0.682	3.42149e-07	Glut4EF
2.08312e-26	0.271049	0.987	0.978	2.74431e-22	RpL27A
6.59539e-13	0.270648	0.347	0.252	8.68877e-09	vanin-like
4.08442e-29	0.269534	0.955	0.922	5.38081e-25	RpL13
0.000180728	0.269246	0.148	0.114	1	bi
2.13549e-37	0.268484	0.905	0.812	2.81329e-33	ATP6AP2
1.98865e-24	0.267257	0.976	0.958	2.61985e-20	RpS10b
5.30678e-27	0.266823	0.936	0.879	6.99115e-23	RpL5
4.42779e-59	0.266772	0.339	0.143	5.83318e-55	CG16986
1.10892e-26	0.266589	0.412	0.271	1.46089e-22	CG16898
6.7392e-81	0.266216	0.186	0.028	8.87823e-77	Cyp6a2
3.30864e-36	0.266168	0.846	0.724	4.3588e-32	Nacalpha
8.66162e-19	0.26401	0.778	0.643	1.14108e-14	Crtc
1.21695e-58	0.263783	0.612	0.39	1.60321e-54	ND-ASHI
1.62412e-48	0.262802	0.606	0.399	2.13962e-44	Tina-1
1.38418e-30	0.262492	0.677	0.517	1.82352e-26	AOX1
2.3714e-21	0.261863	0.967	0.958	3.12408e-17	RpS4
5.86178e-17	0.261549	0.637	0.532	7.7223e-13	Zip71B
4.541e-06	0.261226	0.742	0.643	0.0598232	how
1.33225e-20	0.261124	0.989	0.986	1.75511e-16	RpLP1
3.62195e-36	0.258798	0.739	0.602	4.77155e-32	CG8128
2.46128e-14	0.256559	0.776	0.666	3.2425e-10	CG10553
1.23862e-20	0.254864	0.572	0.443	1.63175e-16	C1GalTA
8.91466e-26	0.254666	0.641	0.491	1.17442e-21	lncRNA:CR30055
3.23956e-26	0.253704	0.631	0.488	4.26779e-22	Cyp4e2
8.41354e-39	0.253274	0.889	0.78	1.1084e-34	cype
4.07751e-26	0.253262	0.935	0.89	5.37171e-22	RpLP0
6.72309e-19	0.252873	0.723	0.609	8.857e-15	CG17683
2.45931e-17	0.252813	0.181	0.096	3.2399e-13	CG32284
2.29415e-42	0.252394	0.81	0.669	3.02231e-38	Mdh2
2.73958e-24	0.252104	0.973	0.954	3.60912e-20	RpL8
1.77364e-30	0.251366	0.962	0.929	2.33659e-26	RpL10
1.45261e-22	0.250861	0.902	0.841	1.91367e-18	RpS21
2.28728e-59	0.250766	0.549	0.329	3.01327e-55	Cchl
2.1182e-10	-0.250713	0.203	0.272	2.79052e-06	nrv2
0.179596	-0.25114	0.764	0.704	1	chic
0.00624882	-0.251713	0.689	0.608	1	mld
0.000428912	-0.254574	0.739	0.668	1	larp
0.00118792	-0.254772	0.365	0.403	1	CG15673
4.37855e-11	-0.255005	0.117	0.184	5.7683e-07	CG10433
0.347102	-0.255089	0.745	0.672	1	Tsp42Ed
1.05155e-05	-0.255781	0.725	0.648	0.138531	Atg17
3.25369e-05	-0.255986	0.841	0.799	0.428641	Gdh
6.03017e-05	-0.256233	0.289	0.33	0.794415	CG42788
4.52715e-07	-0.256931	0.466	0.367	0.00596406	sty
1.04732e-07	-0.257039	0.448	0.454	0.00137974	Itpr
0.0162379	-0.258422	0.479	0.474	1	List
0.12386	-0.258636	0.588	0.534	1	betaTub60D
0.000474779	-0.259101	0.662	0.592	1	Rala
6.50687e-08	-0.259612	0.82	0.748	0.000857215	klar
0.000144208	-0.259876	0.56	0.532	1	CG10208
0.0798975	-0.260366	0.546	0.525	1	CG5618
0.219723	-0.260918	0.516	0.483	1	Smg5
0.186656	-0.261243	0.509	0.478	1	Akt1
0.0188393	-0.261262	0.315	0.339	1	cv-2
0.221752	-0.261955	0.606	0.542	1	Cys
0.0681443	-0.261999	0.641	0.593	1	shg
0.00407713	-0.263778	0.703	0.629	1	CG10086
6.38605e-06	-0.264677	0.352	0.378	0.0841299	tyn
2.06725e-06	-0.264868	0.375	0.293	0.027234	e(r)
9.87074e-12	-0.265247	0.828	0.839	1.30037e-07	Smvt
0.236131	-0.266514	0.595	0.54	1	CG31673
3.11847e-09	-0.266779	0.133	0.193	4.10827e-05	PGRP-SA
0.00127542	-0.267132	0.669	0.632	1	cpo
0.000121495	-0.267779	0.286	0.317	1	lncRNA:CR43461
4.63158e-05	-0.268885	0.377	0.404	0.610164	Mec2
0.00149004	-0.269041	0.563	0.539	1	CG12012
1.12832e-06	-0.269207	0.723	0.655	0.0148645	CG7220
0.578812	-0.269304	0.579	0.5	1	Hs6st
0.000511517	-0.270689	0.41	0.336	1	CG14812
6.39193e-18	-0.27243	0.189	0.294	8.42073e-14	nvd
1.97729e-07	-0.272678	0.727	0.661	0.00260488	Myd88
1.52084e-06	-0.27319	0.837	0.788	0.0200356	Fer1HCH
0.000620694	-0.273321	0.555	0.504	1	Sox14
0.00136508	-0.273475	0.433	0.435	1	Galphai
0.0199996	-0.275145	0.567	0.52	1	eRF1
0.00247621	-0.2752	0.628	0.56	1	pcs
2.24738e-13	-0.275228	0.859	0.822	2.9607e-09	scyl
9.0659e-17	-0.275744	0.297	0.376	1.19434e-12	asRNA:CR45139
0.188403	-0.276616	0.545	0.501	1	Mapmodulin
0.0708025	-0.277333	0.423	0.433	1	CG15279
0.0778338	-0.278062	0.561	0.501	1	CG7668
1.72666e-11	-0.278093	0.778	0.793	2.2747e-07	CG7882
0.233938	-0.278143	0.501	0.45	1	CG34198
9.24191e-07	-0.278617	0.165	0.214	0.0121753	CG14694
6.05102e-08	-0.278828	0.344	0.386	0.000797162	CG1544
0.00660124	-0.279079	0.552	0.528	1	CG18268
5.96874e-05	-0.279169	0.668	0.588	0.786322	CG8671
0.387973	-0.279777	0.69	0.621	1	LRR
0.0039962	-0.281839	0.676	0.613	1	Eip63F-1
8.47913e-09	-0.282093	0.808	0.753	0.000111704	CG10077
0.0164821	-0.282507	0.587	0.527	1	CG33217
2.10183e-10	-0.282938	0.754	0.681	2.76895e-06	Sap47
0.065709	-0.285613	0.601	0.571	1	CG13124
0.000236924	-0.286264	0.697	0.647	1	MRP
0.184418	-0.286556	0.657	0.605	1	vsg
0.00584345	-0.2868	0.573	0.522	1	CG4080
3.72203e-05	-0.287203	0.692	0.636	0.49034	schlank
0.000456151	-0.28735	0.451	0.459	1	Haspin
0.176312	-0.289513	0.198	0.206	1	Inx3
0.202759	-0.292858	0.349	0.312	1	CG9547
4.90459e-05	-0.292987	0.766	0.714	0.646131	kuz
0.0064459	-0.293621	0.408	0.421	1	crb
0.328161	-0.293924	0.6	0.537	1	CG34401
0.00210277	-0.293992	0.651	0.597	1	Hph
0.0303922	-0.294536	0.757	0.689	1	bves
0.00136526	-0.295057	0.652	0.604	1	Atf3
0.00524505	-0.296404	0.489	0.464	1	l(1)G0193
0.00503151	-0.297044	0.551	0.516	1	Galk
0.00156239	-0.297311	0.578	0.526	1	CG2924
2.64298e-06	-0.29819	0.853	0.822	0.0348187	Fer2LCH
4.2577e-05	-0.298352	0.652	0.597	0.560909	tapas
6.13284e-16	-0.299626	0.882	0.899	8.07941e-12	Uro
0.00367801	-0.300217	0.556	0.519	1	neur
0.00153833	-0.300271	0.715	0.646	1	shrb
0.257877	-0.300745	0.309	0.303	1	CG30339
1.04313e-05	-0.301122	0.309	0.338	0.137422	CG10383
0.0069056	-0.30138	0.728	0.62	1	mnb
0.0194995	-0.30154	0.13	0.147	1	mt:ND2
0.00512675	-0.302632	0.167	0.192	1	CG10283
0.0012731	-0.303242	0.395	0.405	1	eas
0.130186	-0.303769	0.258	0.227	1	Tsp42Ea
0.244517	-0.304392	0.488	0.457	1	CG33298
0.00215356	-0.304523	0.442	0.463	1	Ggt-1
6.45858e-08	-0.305638	0.732	0.661	0.000850854	Mmp1
6.78467e-10	-0.306821	0.715	0.653	8.93813e-06	crc
0.0519419	-0.307432	0.559	0.542	1	Pka-C3
0.00026969	-0.30781	0.39	0.418	1	CG1139
3.58203e-09	-0.308215	0.672	0.662	4.71896e-05	Oatp58Db
0.582165	-0.308653	0.487	0.449	1	CG8839
4.50707e-06	-0.308657	0.241	0.286	0.0593762	cer
8.68897e-07	-0.308895	0.699	0.633	0.0114469	msn
2.16827e-14	-0.3095	0.292	0.37	2.85647e-10	lncRNA:flam
0.000119492	-0.309584	0.623	0.584	1	CG12163
3.60755e-08	-0.309999	0.79	0.773	0.000475259	CG32695
0.000898502	-0.310165	0.448	0.471	1	CG30197
2.90866e-09	-0.310323	0.74	0.665	3.83187e-05	AMPdeam
1.7697e-05	-0.310691	0.684	0.638	0.233141	CG18135
0.00340805	-0.310848	0.496	0.483	1	CG8321
1.5989e-06	-0.311516	0.365	0.387	0.0210639	Fatp1
0.18256	-0.311698	0.681	0.586	1	baz
0.0120144	-0.313757	0.654	0.576	1	S
0.0040264	-0.314406	0.435	0.421	1	Atet
0.0201719	-0.315212	0.597	0.539	1	Paip2
0.000419891	-0.316125	0.806	0.785	1	CG43658
0.875739	-0.317479	0.744	0.682	1	akirin
0.978204	-0.318368	0.514	0.471	1	CG12974
0.000278242	-0.320027	0.461	0.458	1	dmGlut
0.00592544	-0.320285	0.534	0.481	1	CG32549
1.33603e-05	-0.320396	0.512	0.498	0.176008	Atg18b
1.08527e-12	-0.320807	0.122	0.196	1.42973e-08	nolo
1.16073e-12	-0.320945	0.882	0.875	1.52915e-08	CG15098
1.69393e-07	-0.321315	0.752	0.673	0.00223159	RhoGAP18B
4.16604e-07	-0.324316	0.661	0.596	0.00548834	eIF4B
0.0010439	-0.324901	0.803	0.754	1	h
0.000277781	-0.325861	0.195	0.231	1	CG5853
0.000485048	-0.328324	0.615	0.6	1	kst
1.10772e-15	-0.328509	0.132	0.218	1.45931e-11	hid
0.31264	-0.329239	0.287	0.254	1	miple2
2.84582e-06	-0.329345	0.656	0.613	0.0374909	PRAS40
0.240039	-0.330049	0.312	0.307	1	heph
0.0544869	-0.330125	0.622	0.546	1	Ttd14
6.41945e-05	-0.330315	0.737	0.739	0.845698	CG31198
9.52357e-06	-0.330537	0.668	0.58	0.125463	Gprk2
5.29548e-14	-0.330658	0.31	0.37	6.97627e-10	dos
0.00044254	-0.332051	0.576	0.53	1	CG32147
0.00448767	-0.332486	0.593	0.555	1	tou
1.04766e-07	-0.332942	0.515	0.499	0.00138019	Pat1
0.00309777	-0.333689	0.098	0.122	1	Pvf3
0.746517	-0.336585	0.146	0.144	1	CG32521
2.72526e-06	-0.337126	0.935	0.921	0.0359026	mt:CoIII
0.0950611	-0.337283	0.67	0.628	1	CG3662
0.00643968	-0.339698	0.593	0.575	1	Chd64
7.58274e-13	-0.341132	0.755	0.674	9.98951e-09	CG33229
1.99576e-23	-0.341879	0.847	0.812	2.62921e-19	AdSS
1.57039e-05	-0.342495	0.727	0.629	0.206883	app
4.3885e-05	-0.342866	0.469	0.464	0.578141	CG6701
0.000627463	-0.343926	0.467	0.449	1	hiw
1.09947e-24	-0.34397	0.825	0.774	1.44844e-20	Atg8a
5.68012e-39	-0.344628	0.896	0.877	7.48299e-35	Lk6
9.14598e-11	-0.348703	0.736	0.762	1.20489e-06	CG13905
2.50254e-05	-0.349417	0.865	0.836	0.329685	mt:CoI
4.05961e-52	-0.35024	0.017	0.146	5.34814e-48	CG7968
2.65074e-13	-0.350593	0.787	0.725	3.49209e-09	Stat92E
0.0664385	-0.351324	0.482	0.47	1	Cyp4p1
0.000102112	-0.351856	0.608	0.564	1	UbcE2H
1.11066e-08	-0.354037	0.567	0.524	0.000146318	Pax
2.67473e-06	-0.354221	0.662	0.608	0.0352369	p130CAS
3.56851e-25	-0.355796	0.218	0.33	4.70116e-21	CG12112
2.32341e-07	-0.35585	0.416	0.439	0.00306085	CG14464
1.52333e-07	-0.356163	0.39	0.42	0.00200683	CG9705
1.1239e-20	-0.357105	0.228	0.319	1.48062e-16	CG40470
8.821e-19	-0.359209	0.841	0.835	1.16208e-14	CG31974
8.40562e-11	-0.359503	0.309	0.369	1.10736e-06	Plp
0.128003	-0.35959	0.149	0.159	1	cib
0.0017752	-0.359882	0.774	0.729	1	zip
2.41591e-06	-0.361516	0.392	0.409	0.0318273	CalpB
2.3939e-19	-0.363695	0.171	0.263	3.15373e-15	Sting
0.013857	-0.366916	0.847	0.798	1	mt:CoII
0.385786	-0.366994	0.679	0.59	1	CG43102
8.56262e-16	-0.367739	0.776	0.756	1.12804e-11	Mlc-c
1.65683e-06	-0.36873	0.704	0.689	0.0218271	NaPi-T
1.30172e-05	-0.368856	0.669	0.611	0.171489	CG46339
9.01875e-06	-0.369748	0.585	0.547	0.118813	Frl
9.26042e-28	-0.370723	0.913	0.904	1.21997e-23	bun
0.000308035	-0.370905	0.429	0.439	1	brat
1.11314e-09	-0.371042	0.738	0.76	1.46644e-05	CG9498
1.30872e-12	-0.37254	0.771	0.705	1.72411e-08	Mob2
0.842591	-0.373397	0.949	0.953	1	RpS3
1.10027e-06	-0.376035	0.486	0.492	0.014495	rut
1.23225e-07	-0.376256	0.605	0.572	0.00162336	CG42714
3.16759e-06	-0.377349	0.526	0.52	0.0417298	CG4301
7.98022e-05	-0.37796	0.2	0.237	1	mt:ND6
4.28451e-05	-0.380019	0.397	0.42	0.564442	Dscam1
0.0404065	-0.380753	0.566	0.54	1	Pdi
5.78556e-12	-0.380762	0.599	0.568	7.62189e-08	CG12004
9.6411e-27	-0.383401	0.075	0.175	1.27012e-22	Zip89B
9.43316e-05	-0.385042	0.661	0.643	1	CG9312
4.40534e-14	-0.385321	0.917	0.92	5.8036e-10	CG8620
4.52239e-09	-0.385485	0.588	0.575	5.95779e-05	JhI-26
1.13772e-11	-0.385805	0.605	0.574	1.49883e-07	Lerp
7.52293e-08	-0.387047	0.401	0.429	0.000991071	Zip99C
0.000159796	-0.387753	0.286	0.312	1	Inos
0.408427	-0.394185	0.237	0.236	1	Nrg
9.17911e-18	-0.394271	0.214	0.305	1.20926e-13	l(2)41Ab
3.28386e-17	-0.394392	0.785	0.744	4.32616e-13	ATP8A
3.89138e-05	-0.394396	0.454	0.451	0.512651	Roc2
1.6099e-07	-0.394403	0.453	0.481	0.00212088	CG7142
1.89186e-30	-0.394512	0.868	0.817	2.49233e-26	lncRNA:CR42862
0.00185812	-0.397277	0.41	0.427	1	mt:ND5
9.21408e-22	-0.397424	0.733	0.683	1.21386e-17	ens
0.00812942	-0.400593	0.352	0.364	1	mt:ND4
0.142257	-0.401783	0.612	0.536	1	prage
0.00139682	-0.403582	0.724	0.693	1	mt:Cyt-b
1.95372e-16	-0.405566	0.108	0.188	2.57383e-12	CG9451
5.52477e-43	-0.405579	0.102	0.251	7.27834e-39	CG34354
0.562026	-0.41206	0.473	0.44	1	jigr1
4.12321e-13	-0.413211	0.621	0.661	5.43192e-09	Ndae1
0.000136441	-0.413402	0.638	0.627	1	CG32024
1.51907e-21	-0.413946	0.741	0.797	2.00123e-17	CG14245
2.69344e-14	-0.415802	0.857	0.835	3.54834e-10	Tet
0.000371563	-0.417119	0.13	0.163	1	peb
0.832186	-0.418136	0.14	0.135	1	pain
6.8637e-32	-0.419191	0.31	0.479	9.04224e-28	CG15347
8.53105e-13	-0.425624	0.663	0.643	1.12388e-08	Nmda1
0.0182523	-0.42594	0.162	0.181	1	Jupiter
2.15784e-12	-0.427508	0.43	0.475	2.84274e-08	CG13827
1.0185e-23	-0.427514	0.836	0.86	1.34177e-19	smp-30
6.62664e-15	-0.430022	0.715	0.653	8.72993e-11	cindr
0.47139	-0.432032	0.138	0.14	1	Lrch
1.08052e-45	-0.433375	0.861	0.911	1.42348e-41	Picot
7.47312e-14	-0.436528	0.561	0.557	9.84509e-10	promL
4.22231e-10	-0.437831	0.724	0.635	5.56247e-06	CenG1A
7.01713e-09	-0.438368	0.379	0.434	9.24437e-05	Cyp6d5
4.54928e-17	-0.442772	0.754	0.702	5.99322e-13	CG5059
0.275666	-0.44327	0.544	0.51	1	sba
0.0335334	-0.444231	0.284	0.297	1	elB
2.81738e-17	-0.446302	0.778	0.728	3.71162e-13	sbb
0.0437688	-0.447246	0.232	0.239	1	CG13482
2.15289e-20	-0.447445	0.742	0.726	2.83621e-16	Cp1
7.02783e-09	-0.450701	0.461	0.47	9.25846e-05	tbc
1.94899e-06	-0.4549	0.437	0.47	0.025676	CG31324
2.58311e-11	-0.456409	0.153	0.221	3.40298e-07	CG14120
1.47312e-09	-0.457562	0.644	0.639	1.94069e-05	CREG
1.12409e-15	-0.457774	0.803	0.746	1.48087e-11	mbl
7.95017e-35	-0.458044	0.955	0.983	1.04736e-30	Alp4
9.25237e-05	-0.459452	0.596	0.554	1	stv
3.33793e-05	-0.463358	0.368	0.375	0.439739	Wnt6
1.86643e-21	-0.46351	0.25	0.352	2.45883e-17	CG32107
2.01024e-05	-0.464815	0.211	0.251	0.264828	unc-13
1.51715e-06	-0.467639	0.584	0.54	0.0199869	CG2765
1.07467e-05	-0.468658	0.566	0.509	0.141577	Pzl
7.21131e-21	-0.474434	0.186	0.294	9.50018e-17	CG34347
0.0411809	-0.476413	0.105	0.12	1	CG43759
4.93753e-14	-0.477632	0.67	0.609	6.5047e-10	CG44085
1.47564e-31	-0.479897	0.17	0.292	1.944e-27	Charon
1.10048e-06	-0.481137	0.501	0.519	0.0144977	Tsp42Eg
6.51673e-70	-0.481659	0.03	0.202	8.58515e-66	CG11893
0.00435064	-0.483256	0.925	0.924	1	pAbp
7.97503e-08	-0.483998	0.509	0.544	0.00105063	pyd
2.43788e-86	-0.485211	0.034	0.238	3.21167e-82	CG17264
1.94128e-15	-0.486844	0.511	0.531	2.55744e-11	spin
0.0441173	-0.487676	0.324	0.322	1	pigs
7.87006e-31	-0.487762	0.087	0.204	1.0368e-26	Alp8
5.11844e-05	-0.490386	0.729	0.695	0.674303	Egfr
1.52714e-10	-0.491914	0.59	0.603	2.01186e-06	Sap-r
2.57703e-16	-0.501878	0.408	0.499	3.39498e-12	CG34330
0.2762	-0.507077	0.507	0.486	1	Rbfox1
6.98196e-09	-0.508462	0.795	0.739	9.19804e-05	kek5
4.53379e-13	-0.511417	0.47	0.525	5.97281e-09	Idgf3
4.65645e-42	-0.513138	0.134	0.286	6.1344e-38	CG17636
0.00152244	-0.513573	0.901	0.869	1	Ald1
1.12274e-06	-0.524689	0.096	0.141	0.0147909	N
6.10163e-37	-0.525421	0.922	0.939	8.03828e-33	GstD1
1.16196e-08	-0.528017	0.694	0.616	0.000153077	Gbs-70E
5.32408e-14	-0.530246	0.172	0.258	7.01395e-10	spok
3.10195e-10	-0.530899	0.553	0.516	4.08651e-06	Kua
1.57961e-14	-0.53185	0.155	0.238	2.08098e-10	lncRNA:CR44138
7.04383e-10	-0.532693	0.55	0.533	9.27954e-06	swi2
6.2974e-24	-0.534385	0.328	0.433	8.2962e-20	lncRNA:CR40469
5.29001e-23	-0.535162	0.725	0.725	6.96906e-19	HDAC6
1.93367e-15	-0.537124	0.796	0.75	2.54742e-11	caps
2.58927e-06	-0.540113	0.108	0.151	0.034111	CG42747
2.36835e-23	-0.547873	0.752	0.749	3.12007e-19	CG31272
1.07763e-30	-0.551225	0.731	0.668	1.41967e-26	l(3)80Fg
7.41769e-54	-0.555478	0.966	0.986	9.77206e-50	CG5399
4.93282e-23	-0.55751	0.725	0.707	6.4985e-19	Cyp12a4
6.64219e-11	-0.559167	0.759	0.707	8.75043e-07	Cirl
2.84455e-34	-0.562499	0.177	0.314	3.74742e-30	CG14118
4.75926e-13	-0.568353	0.715	0.653	6.26984e-09	Pdk1
3.80304e-57	-0.570808	0.82	0.8	5.01013e-53	Rho1
9.75599e-56	-0.571661	0.967	0.99	1.28525e-51	CG33258
4.49414e-09	-0.574231	0.428	0.479	5.92058e-05	CG9259
4.05486e-20	-0.578582	0.51	0.52	5.34187e-16	lncRNA:CR44999
2.35964e-11	-0.58889	0.756	0.719	3.10859e-07	egh
6.1948e-20	-0.591673	0.528	0.565	8.16103e-16	CG42238
3.82236e-19	-0.593136	0.697	0.623	5.03558e-15	lbk
5.98642e-13	-0.594979	0.439	0.466	7.88651e-09	FASN1
2.80956e-23	-0.597322	0.369	0.457	3.70131e-19	CG12824
1.10689e-28	-0.605986	0.373	0.449	1.45821e-24	LRP1
1.11751e-14	-0.607606	0.184	0.272	1.47221e-10	CG13075
0.157043	-0.613654	0.275	0.277	1	fru
1.0425e-24	-0.614016	0.664	0.616	1.37339e-20	Nuak1
2.32138e-19	-0.628659	0.313	0.433	3.05818e-15	robo2
2.51116e-52	-0.640003	0.256	0.432	3.30821e-48	lncRNA:CR46489
4.0096e-29	-0.670616	0.542	0.579	5.28225e-25	Treh
6.87007e-39	-0.673374	0.355	0.449	9.05063e-35	CG12535
2.88048e-16	-0.675135	0.444	0.474	3.79475e-12	Snap25
0.07252	-0.685151	0.256	0.265	1	DIP-alpha
3.9535e-44	-0.691403	0.169	0.342	5.20834e-40	CG9394
2.35012e-37	-0.6922	0.371	0.506	3.09605e-33	CG45061
2.6975e-186	-0.696979	0.011	0.364	3.55369e-182	CG4741
3.61283e-47	-0.69797	0.701	0.682	4.75954e-43	l(2)gl
5.69691e-72	-0.704473	0.096	0.311	7.50511e-68	CG5910
4.76634e-33	-0.732909	0.653	0.655	6.27918e-29	rgn
5.91538e-67	-0.734721	0.031	0.202	7.79293e-63	lectin-37Db
6.82798e-112	-0.745144	0.999	1	8.99518e-108	Alp2
7.87194e-81	-0.74517	0.053	0.261	1.03705e-76	CadN2
5.20022e-95	-0.751525	0.075	0.309	6.85077e-91	CG43064
0.00241329	-0.777861	0.2	0.224	1	rau
4.67701e-64	-0.78084	0.016	0.168	6.16149e-60	CG42825
1.92702e-13	-0.807367	0.63	0.587	2.53866e-09	Myo81F
4.20468e-30	-0.81797	0.622	0.664	5.53925e-26	CG8745
1.09017e-43	-0.827156	0.384	0.498	1.43619e-39	lovit
1.57118e-12	-0.851818	0.149	0.222	2.06988e-08	zfh2
1.92829e-47	-0.865148	0.364	0.505	2.54033e-43	CaMKI
8.20987e-81	-0.891609	0.098	0.326	1.08157e-76	Arc1
9.6138e-59	-0.917054	0.004	0.132	1.26652e-54	Dop1R2
1.32924e-76	-0.962504	0.233	0.482	1.75114e-72	Fst
2.81234e-11	-0.962623	0.734	0.725	3.70497e-07	hdc
3.60009e-29	-0.976365	0.649	0.601	4.74276e-25	dally
2.391e-64	-1.00887	0.548	0.657	3.1499e-60	CG15784
7.3232e-64	-1.06161	0.708	0.799	9.64759e-60	mt:ATPase6
2.86084e-115	-1.08573	0.096	0.376	3.76887e-111	Mtk
1.53634e-111	-1.10584	0.303	0.594	2.02397e-107	CG32444
3.14078e-175	-1.13349	0.011	0.349	4.13767e-171	CG33926
1.26703e-24	-1.27923	0.589	0.536	1.66919e-20	AGO3
8.93821e-271	-1.47155	0.975	0.995	1.17752e-266	lncRNA:CR34335
6.93112e-202	-1.48225	0.003	0.375	9.13106e-198	lectin-37Da
0	-1.55842	0.533	0.984	0	CG42807
1.63565e-274	-1.75237	0.053	0.539	2.15481e-270	Nazo
4.14023e-204	-1.76281	0.288	0.644	5.45434e-200	CG17224
2.63263e-255	-2.01177	0.072	0.554	3.46823e-251	CG15818
0	-2.48437	0.028	0.729	0	CG32368

## Sheet: Pvr-act_vs_Ctrl_allCells 
p_val	avg_log2FC	pct.1	pct.2	p_val_adj	gene
0	4.25479	0.874	0.06	0	fax
0	4.15817	0.949	0.655	0	rgn
0	4.01154	0.714	0.101	0	fra
0	4.0046	0.786	0.045	0	vir-1
0	3.72261	0.495	0.046	0	Hsp23
0	3.65068	0.606	0.132	0	Hsp26
0	3.56338	0.545	0.028	0	lncRNA:CR43264
0	3.50055	0.552	0.12	0	Hsp27
0	3.44493	0.804	0.369	0	Prosap
0	3.44005	0.761	0.053	0	CG44325
0	3.43127	0.709	0.04	0	Timp
0	3.34988	0.722	0.022	0	CG9336
0	3.27717	0.811	0.269	0	Swim
0	3.24858	0.801	0.236	0	Nrg
0	3.22797	0.771	0.543	0	luna
0	3.19197	0.851	0.326	0	Arc1
0	3.11296	0.832	0.611	0	CG46339
0	3.09042	0.592	0.014	0	Phk-3
2.71989e-241	3.02122	0.306	0.011	3.58318e-237	Ppn
0	2.96324	0.539	0.032	0	CG42795
0	2.92189	0.732	0.08	0	Act42A
0	2.90878	0.703	0.193	0	PGRP-SA
0	2.88379	0.654	0.069	0	CG4269
0	2.87053	0.845	0.524	0	Socs36E
0	2.81101	0.525	0.042	0	Mmp2
1.22785e-295	2.80222	0.863	0.762	1.61757e-291	CG13905
0	2.79525	0.846	0.608	0	mys
0	2.71387	0.653	0.379	0	Dyrk2
0	2.69944	0.484	0.112	0	CG31140
0	2.67383	0.602	0.099	0	Trim9
3.22807e-290	2.64104	0.508	0.192	4.25266e-286	aos
0	2.63539	0.811	0.612	0	RhoGAP71E
0	2.6324	0.845	0.534	0	betaTub60D
0	2.62629	0.435	0.028	0	AttD
1.79579e-301	2.59641	0.413	0.055	2.36577e-297	Cpr67Fb
0	2.56531	0.6	0.148	0	Esyt2
0	2.54708	0.495	0.014	0	CG14687
0	2.54484	0.809	0.547	0	Frl
0	2.53412	1	0.995	0	lncRNA:CR34335
0	2.5106	0.776	0.592	0	CG13506
3.65296e-237	2.49109	0.451	0.177	4.81241e-233	CG5888
0	2.47253	0.851	0.57	0	Pvr
0	2.45615	0.711	0.159	0	cib
0	2.4355	0.901	0.727	0	Cam
2.01125e-184	2.42513	0.241	0.006	2.64962e-180	Hsp68
1.1946e-260	2.36225	0.501	0.217	1.57377e-256	ImpL2
0	2.36065	0.675	0.177	0	CG15210
6.12411e-210	2.35841	0.391	0.106	8.0679e-206	Ldh
0	2.3525	0.668	0.486	0	if
0	2.3507	0.417	0.003	0	tx
0	2.33825	0.385	0.003	0	DptA
0	2.33627	0.484	0.022	0	rho
1.29676e-244	2.33558	0.297	0.002	1.70835e-240	AttB
2.04941e-130	2.32891	0.551	0.483	2.69989e-126	LpR2
0	2.31711	0.463	0.049	0	Cht4
0	2.30696	0.678	0.443	0	CG13631
0	2.30177	0.719	0.579	0	mgl
0	2.28806	0.559	0.069	0	Tsp42El
0	2.27939	0.955	0.797	0	CG14245
0	2.26204	0.884	0.679	0	cv-c
1.89219e-229	2.2604	0.303	0.017	2.49277e-225	ovo
0	2.2399	0.654	0.376	0	Akap200
0	2.22918	0.849	0.636	0	Syx1A
3.04408e-295	2.22853	0.642	0.475	4.01028e-291	cher
2.2773e-152	2.21474	0.205	0.004	3.00011e-148	Col4a1
1.09091e-260	2.19405	0.551	0.32	1.43717e-256	Vinc
0	2.17219	0.847	0.575	0	Chd64
0	2.16968	0.786	0.479	0	CG15347
2.62279e-142	2.16952	0.189	0.002	3.45526e-138	Hml
0	2.15689	0.744	0.512	0	Lmpt
1.43972e-303	2.14723	0.359	0.008	1.89668e-299	CG8086
0	2.13412	0.678	0.322	0	pigs
0	2.13081	0.588	0.128	0	CG10527
0	2.1224	0.628	0.297	0	elB
3.12988e-109	2.10778	0.419	0.29	4.1233e-105	lncRNA:noe
0	2.10436	0.758	0.611	0	Diap1
0	2.03697	0.926	0.748	0	alphaTub84B
3.74555e-268	2.0284	0.317	0	4.93438e-264	CG12009
1.44e-13	2.0048	0.279	0.269	1.89705e-09	Ten-m
3.15297e-235	2.00412	0.566	0.38	4.15372e-231	blot
0	1.9916	0.827	0.641	0	mtgo
0	1.98266	0.437	0.036	0	Adgf-A
0	1.98154	0.898	0.723	0	tsr
1.369e-180	1.95631	0.293	0.048	1.80351e-176	Eip78C
0	1.93667	0.726	0.339	0	cv-2
2.28908e-239	1.92906	0.688	0.606	3.01564e-235	CG16791
0	1.9278	0.888	0.723	0	AnxB9
2.70815e-302	1.91011	0.353	0.003	3.56771e-298	CG43134
1.61079e-292	1.90583	0.715	0.544	2.12205e-288	pyd
0	1.90524	0.711	0.576	0	S
0	1.90276	0.634	0.227	0	Tsp42Ea
3.76101e-275	1.90013	0.357	0.023	4.95476e-271	CG8740
0	1.88246	0.739	0.612	0	Cip4
4.28322e-263	1.87493	0.493	0.196	5.64271e-259	Epac
2.08653e-176	1.86947	0.5	0.327	2.74879e-172	CG42663
1.26444e-243	1.86102	0.471	0.163	1.66578e-239	CG18067
0	1.83577	0.728	0.508	0	betaTub56D
0	1.83387	0.465	0.087	0	Idgf1
1.0353e-245	1.82443	0.39	0.084	1.36391e-241	Naam
1.26539e-249	1.81598	0.642	0.524	1.66703e-245	Pax
6.54891e-191	1.81491	0.576	0.466	8.62754e-187	Efa6
1.91932e-266	1.80133	0.322	0.005	2.52851e-262	rpr
1.50553e-204	1.78663	0.611	0.431	1.98338e-200	CG32982
0	1.76751	0.447	0.071	0	Ae2
5.83029e-292	1.76729	0.376	0.033	7.68082e-288	Tollo
0	1.7662	0.392	0.01	0	CG12814
1.8041e-166	1.7577	0.52	0.372	2.37673e-162	Mical
5.96532e-72	1.7565	0.624	0.559	7.85871e-68	lncRNA:CR43314
3.31285e-170	1.75366	0.225	0.005	4.36435e-166	zfh1
7.67731e-210	1.74173	0.616	0.489	1.01141e-205	mesh
7.35519e-139	1.73558	0.475	0.325	9.68973e-135	Pi3K21B
6.02821e-275	1.7354	0.349	0.019	7.94156e-271	Syn
4.75471e-161	1.73502	0.244	0.024	6.26386e-157	Hsp70Bc
1.38771e-227	1.73257	0.288	0.007	1.82817e-223	CG4250
0	1.72975	0.381	0.003	0	pot
4.95252e-288	1.72587	0.34	0.004	6.52445e-284	CG33494
1.06957e-194	1.72321	0.583	0.446	1.40905e-190	raw
2.23341e-154	1.72109	0.671	0.646	2.94229e-150	trol
0	1.72098	0.385	0.004	0	Unc-89
9.0727e-83	1.71534	0.34	0.179	1.19524e-78	Ten-a
1.10559e-252	1.71335	0.638	0.49	1.4565e-248	ena
8.8689e-58	1.70608	0.42	0.379	1.16839e-53	fry
8.15702e-206	1.69748	0.575	0.428	1.07461e-201	cora
0	1.68792	0.776	0.648	0	kay
2.85336e-228	1.68425	0.417	0.112	3.75901e-224	CG5011
6.68375e-267	1.68339	0.729	0.59	8.80517e-263	Tsp2A
1.56343e-142	1.68064	0.393	0.206	2.05966e-138	CG42390
1.24333e-137	1.68031	0.592	0.548	1.63797e-133	mam
9.75267e-177	1.67782	0.554	0.434	1.28482e-172	Dmtn
0	1.67757	0.875	0.662	0	InR
2.98859e-188	1.67614	0.319	0.057	3.93717e-184	CG10140
1.43156e-219	1.67318	0.3	0.02	1.88594e-215	TkR99D
1.85075e-287	1.6672	0.643	0.367	2.43817e-283	sty
1.03317e-193	1.66702	0.244	0.001	1.3611e-189	Tig
0	1.66166	0.801	0.653	0	cindr
0	1.66055	0.863	0.778	0	Moe
3.27726e-167	1.64499	0.469	0.278	4.31746e-163	Rcd2
8.61121e-131	1.63905	0.5	0.361	1.13444e-126	chrb
9.66294e-221	1.63772	0.411	0.122	1.273e-216	Pvf3
0	1.63575	0.906	0.8	0	Rho1
2.93433e-277	1.63205	0.704	0.525	3.86568e-273	Idgf3
3.23594e-85	1.62554	0.44	0.334	4.26303e-81	hdly
7.79084e-178	1.62304	0.625	0.505	1.02636e-173	CaMKI
3.48229e-224	1.62075	0.677	0.554	4.58758e-220	stv
0	1.6194	0.833	0.726	0	Cp1
1.17566e-190	1.61836	0.773	0.712	1.54881e-186	Hsc70-3
0	1.60884	0.804	0.704	0	chic
8.40037e-170	1.59928	0.511	0.318	1.10666e-165	MESR3
2.58119e-167	1.5956	0.55	0.368	3.40046e-163	CG6357
2.53512e-191	1.58073	0.569	0.406	3.33976e-187	B4
1.70074e-216	1.57984	0.617	0.508	2.24056e-212	drongo
7.81032e-182	1.57863	0.229	0	1.02893e-177	DptB
3.01001e-216	1.57736	0.698	0.607	3.96538e-212	sog
0	1.57704	0.848	0.729	0	zip
6.51035e-291	1.57471	0.537	0.195	8.57673e-287	CG15739
1.29514e-206	1.56994	0.516	0.251	1.70622e-202	unc-13
3.00786e-98	1.56104	0.524	0.479	3.96255e-94	Fhos
1.44875e-188	1.55488	0.608	0.505	1.90859e-184	be
5.35715e-25	1.55441	0.205	0.138	7.05751e-21	Hsp67Bc
2.34742e-171	1.54806	0.609	0.547	3.09249e-167	Fim
2.37002e-159	1.54614	0.578	0.433	3.12227e-155	lncRNA:CR40469
1.5395e-254	1.51749	0.425	0.102	2.02813e-250	CG1572
0.0028736	1.50068	0.248	0.265	1	DIP-alpha
1.13693e-157	1.4975	0.544	0.439	1.49779e-153	Sh3beta
1.26556e-228	1.49164	0.479	0.181	1.66724e-224	Jupiter
7.1137e-64	1.48952	0.315	0.206	9.37159e-60	CG12795
1.26632e-198	1.48852	0.428	0.151	1.66825e-194	Myo61F
1.2664e-135	1.48235	0.499	0.378	1.66835e-131	edl
7.90312e-93	1.47854	0.59	0.499	1.04116e-88	CG34330
8.21983e-175	1.47488	0.526	0.365	1.08288e-170	AnxB11
8.2086e-200	1.4736	0.449	0.193	1.0814e-195	scb
5.97718e-204	1.4611	0.65	0.571	7.87434e-200	CG13124
1.94132e-262	1.45335	0.687	0.549	2.5575e-258	CG1943
5.04995e-172	1.4458	0.709	0.595	6.65281e-168	Fas3
6.1232e-125	1.4454	0.46	0.282	8.0667e-121	bbg
8.97742e-147	1.4441	0.5	0.37	1.18268e-142	dos
5.60221e-146	1.44268	0.342	0.127	7.38035e-142	Dhit
5.60851e-181	1.43766	0.63	0.555	7.38865e-177	eIF4EHP
6.66817e-188	1.43044	0.236	0	8.78464e-184	CG31869
6.36262e-150	1.42696	0.594	0.465	8.38212e-146	sqh
9.39902e-186	1.42562	0.341	0.087	1.23823e-181	Pgant3
7.80827e-212	1.42452	0.382	0.094	1.02866e-207	CG6959
1.77475e-182	1.42412	0.341	0.09	2.33805e-178	Ets21C
2.58592e-150	1.41083	0.545	0.34	3.40669e-146	CG9568
8.63708e-113	1.40042	0.182	0.017	1.13785e-108	EbpIII
5.05851e-163	1.39948	0.479	0.233	6.66408e-159	CG43349
6.80342e-190	1.39869	0.581	0.446	8.96283e-186	tacc
2.74583e-229	1.39696	0.744	0.621	3.61736e-225	Mkp3
6.15879e-140	1.39174	0.518	0.363	8.11359e-136	plum
9.38991e-149	1.39134	0.458	0.275	1.23703e-144	bark
1.33317e-108	1.37788	0.375	0.224	1.75632e-104	CG4393
4.1307e-34	1.37167	0.468	0.494	5.44178e-30	mbf1
2.61045e-285	1.36861	0.744	0.633	3.439e-281	msn
6.9958e-90	1.36744	0.403	0.239	9.21627e-86	CG13482
1.8972e-140	1.36635	0.228	0.027	2.49937e-136	kek1
4.15574e-224	1.36184	0.274	0	5.47477e-220	CG7675
1.09847e-278	1.35715	0.334	0.005	1.44713e-274	Lac
5.58636e-192	1.35277	0.677	0.586	7.35947e-188	baz
4.07005e-40	1.35044	0.432	0.398	5.36188e-36	DnaJ-1
9.48705e-171	1.34792	0.675	0.616	1.24982e-166	Nuak1
6.48842e-143	1.34353	0.389	0.182	8.54785e-139	Snx17
1.63499e-156	1.34328	0.42	0.186	2.15393e-152	Npc2a
2.38177e-241	1.32764	0.79	0.75	3.13775e-237	caps
5.76953e-132	1.32464	0.347	0.143	7.60078e-128	Pvf2
8.50176e-165	1.32064	0.951	0.88	1.12002e-160	lncRNA:Hsromega
1.57065e-115	1.31453	0.171	0.009	2.06918e-111	SPARC
3.26346e-118	1.30878	0.626	0.587	4.29929e-114	lost
5.9702e-51	1.30785	0.134	0.038	7.86514e-47	GstD2
0	1.30529	0.932	0.899	0	Act5C
1.04269e-134	1.30193	0.579	0.524	1.37365e-130	Pak
2.59281e-204	1.3017	0.285	0.024	3.41577e-200	lncRNA:CR31451
2.62552e-148	1.30015	0.595	0.489	3.45886e-144	CG13704
5.11407e-132	1.29842	0.459	0.279	6.73727e-128	Ipk2
6.19476e-124	1.29658	0.403	0.218	8.16097e-120	hid
1.16378e-137	1.295	0.659	0.57	1.53316e-133	Zasp52
8.11382e-287	1.29396	0.871	0.822	1.06891e-282	scyl
1.88323e-156	1.28549	0.624	0.557	2.48097e-152	promL
9.18153e-94	1.28275	0.431	0.296	1.20958e-89	CG14401
6.57142e-243	1.27605	0.487	0.144	8.65719e-239	CG32521
4.19991e-277	1.27435	0.789	0.688	5.53297e-273	Sdc
5.06775e-85	1.27345	0.127	0.006	6.67626e-81	Karl
1.59429e-118	1.27082	0.469	0.337	2.10032e-114	Map205
1.69958e-82	1.26853	0.482	0.394	2.23903e-78	vn
2.38082e-88	1.26233	0.399	0.284	3.13649e-84	Apc
5.04427e-94	1.26222	0.134	0.004	6.64532e-90	CG5080
2.23737e-101	1.26039	0.446	0.297	2.94751e-97	CG11686
4.15698e-94	1.25103	0.346	0.179	5.47641e-90	CG13117
0	1.24671	0.895	0.83	0	shot
4.41566e-149	1.24636	0.594	0.516	5.81719e-145	Eb1
7.22973e-60	1.24543	0.46	0.434	9.52445e-56	CG14995
2.07366e-192	1.23396	0.257	0.01	2.73184e-188	geko
2.34027e-147	1.21453	0.29	0.071	3.08307e-143	CG14457
7.7775e-175	1.21085	0.298	0.048	1.02461e-170	nub
6.55814e-73	1.20772	0.402	0.269	8.63969e-69	Calx
3.99141e-197	1.20373	0.27	0.016	5.25828e-193	CG4822
1.52597e-213	1.20121	0.819	0.804	2.01031e-209	Ssk
8.69265e-50	1.19772	0.396	0.337	1.14517e-45	loco
1.66054e-219	1.1966	0.8	0.748	2.1876e-215	klar
5.17099e-80	1.1896	0.523	0.492	6.81226e-76	dl
2.47018e-33	1.18918	0.279	0.208	3.25422e-29	CG42240
2.43111e-66	1.18871	0.412	0.312	3.20275e-62	Inos
4.34802e-87	1.18405	0.404	0.274	5.72809e-83	CCT3
2.72322e-167	1.18319	0.675	0.631	3.58757e-163	Trf2
2.25427e-65	1.18094	0.24	0.107	2.96978e-61	Sema2a
3.79634e-132	1.1797	0.277	0.061	5.00129e-128	msi
8.41501e-106	1.17946	0.551	0.471	1.10859e-101	CG12974
2.6852e-122	1.17904	0.212	0.031	3.53749e-118	CG9691
1.42957e-123	1.17811	0.21	0.026	1.88332e-119	E(spl)malpha-BFM
2.51884e-112	1.17638	0.56	0.494	3.31832e-108	Clic
3.56452e-99	1.17314	0.548	0.485	4.6959e-95	lncRNA:CR43857
1.26377e-87	1.17181	0.459	0.372	1.66488e-83	CCT2
1.77274e-171	1.16978	0.782	0.746	2.3354e-167	mew
5.23315e-112	1.16966	0.295	0.106	6.89416e-108	comm2
3.26117e-62	1.16703	0.386	0.304	4.29626e-58	kug
8.7576e-77	1.16463	0.11	0.002	1.15373e-72	vkg
3.5257e-90	1.15998	0.226	0.07	4.64476e-86	Hsp70Ab
2.36002e-290	1.15146	0.869	0.785	3.10909e-286	Tm1
2.40975e-119	1.14842	0.616	0.522	3.17461e-115	CG4080
1.1147e-83	1.14357	0.422	0.315	1.46851e-79	CG31715
1.53643e-31	1.14239	0.287	0.208	2.02409e-27	wake
4.90752e-48	1.13558	0.171	0.071	6.46516e-44	Bin1
4.44743e-108	1.13127	0.607	0.581	5.85905e-104	mrj
1.17814e-53	1.1271	0.444	0.391	1.55208e-49	olf186-M
2.88226e-131	1.12668	0.626	0.57	3.79709e-127	pst
1.23288e-81	1.12357	0.32	0.175	1.6242e-77	PH4alphaEFB
1.64094e-132	1.11564	0.366	0.151	2.16178e-128	Myo31DF
1.92e-19	1.11086	0.399	0.442	2.5294e-15	Ptpmeg
4.12914e-57	1.10675	0.434	0.392	5.43973e-53	gol
1.64184e-68	1.09904	0.482	0.449	2.16296e-64	Vrp1
1.48171e-67	1.09559	0.535	0.514	1.952e-63	CG5953
9.01595e-72	1.09306	0.353	0.235	1.18776e-67	pnut
1.21591e-99	1.0904	0.774	0.746	1.60184e-95	mbl
2.53568e-58	1.08931	0.529	0.504	3.34051e-54	NUCB1
2.214e-147	1.08841	0.265	0.048	2.91672e-143	Irc
1.59054e-47	1.08641	0.485	0.484	2.09537e-43	2023-09-04
1.07723e-141	1.08002	0.382	0.162	1.41914e-137	CG8066
4.46101e-101	1.07929	0.692	0.69	5.87694e-97	Jafrac1
4.50439e-32	1.0784	0.443	0.449	5.93408e-28	hiw
1.24205e-18	1.07807	0.36	0.338	1.63628e-14	Gp93
1.3831e-168	1.07641	0.224	0.005	1.82209e-164	CG31777
7.89833e-165	1.07272	0.215	0.002	1.04053e-160	Fs
4.85087e-107	1.07234	0.338	0.166	6.39054e-103	CG9917
1.50291e-46	1.06689	0.417	0.382	1.97993e-42	Psa
1.17415e-165	1.0664	0.753	0.662	1.54683e-161	puc
3.15384e-129	1.06123	0.657	0.639	4.15487e-125	rhea
1.92297e-63	1.06091	0.4	0.317	2.53332e-59	dome
2.84903e-51	1.05452	0.651	0.708	3.75331e-47	Chchd2
2.59031e-30	1.05119	0.432	0.432	3.41247e-26	CG17278
1.01803e-134	1.04239	0.28	0.068	1.34115e-130	trn
3.17146e-140	1.04107	0.25	0.038	4.17808e-136	Ncc69
3.93736e-23	1.0372	0.381	0.389	5.18708e-19	Meltrin
1.38413e-86	1.03624	0.337	0.184	1.82346e-82	CG10433
4.48375e-94	1.03352	0.59	0.574	5.90689e-90	Rip11
2.03981e-131	1.03231	0.661	0.581	2.68725e-127	nuf
3.46235e-184	1.03169	0.249	0.01	4.56129e-180	upd3
1.60995e-153	1.03144	0.781	0.736	2.12095e-149	Trx-2
1.66797e-46	1.0314	0.363	0.267	2.19738e-42	CaBP1
3.32816e-57	1.02957	0.437	0.394	4.38451e-53	PI31
1.08944e-40	1.02909	0.151	0.063	1.43522e-36	CG43679
1.51106e-120	1.02719	0.174	0.008	1.99066e-116	CG8369
5.07615e-129	1.02619	0.243	0.048	6.68732e-125	Fur2
0.0792267	1.02434	0.359	0.43	1	Gadd45
2.21164e-88	1.01866	0.614	0.579	2.91362e-84	alpha-Man-Ia
2.22261e-49	1.01707	0.356	0.289	2.92806e-45	dlp
1.42267e-29	1.01646	0.367	0.342	1.87423e-25	Dg
6.81916e-54	1.01641	0.41	0.354	8.98357e-50	LamC
1.33296e-38	1.01446	0.337	0.262	1.75604e-34	baf
4.59015e-145	1.0103	0.71	0.682	6.04706e-141	l(2)gl
1.26894e-70	1.01028	0.257	0.121	1.6717e-66	Arc2
1.5878e-89	1.00501	0.617	0.604	2.09176e-85	Atf3
4.65795e-60	1.00354	0.324	0.217	6.13638e-56	Ptp61F
1.58219e-117	1.00306	0.639	0.592	2.08438e-113	Rala
1.05627e-175	1.0027	0.747	0.699	1.39153e-171	Imp
4.01984e-110	1.00147	0.203	0.031	5.29573e-106	E(spl)mbeta-HLH
1.14368e-32	0.99932	0.47	0.502	1.50668e-28	lncRNA:CR43459
3.3569e-72	0.992063	0.726	0.74	4.42239e-68	Thor
4.99665e-284	0.988401	0.847	0.725	6.58258e-280	hdc
3.7168e-160	0.987193	0.207	0.001	4.89651e-156	exex
6.26953e-76	0.987128	0.111	0.003	8.25948e-72	lectin-28C
2.34221e-84	0.986915	0.606	0.621	3.08563e-80	LRR
7.86184e-115	0.984607	0.839	0.841	1.03572e-110	RpS21
5.61145e-97	0.983912	0.288	0.12	7.39253e-93	CG31955
3.00736e-62	0.983136	0.471	0.42	3.9619e-58	Dscam1
8.82779e-39	0.981823	0.423	0.415	1.16297e-34	svr
2.43114e-44	0.977264	0.491	0.499	3.20279e-40	CG10011
9.73509e-128	0.975383	0.347	0.125	1.2825e-123	LanB1
1.39893e-82	0.974295	0.147	0.02	1.84295e-78	CG34034
4.75813e-46	0.973581	0.412	0.366	6.26835e-42	CG14767
2.05224e-52	0.971765	0.494	0.482	2.70362e-48	Ntf-2
4.29032e-136	0.970751	0.238	0.039	5.65207e-132	asRNA:CR43906
3.7888e-142	0.969313	0.19	0.003	4.99137e-138	PGRP-SD
3.38876e-59	0.965494	0.583	0.604	4.46435e-55	raskol
7.82009e-118	0.960879	0.278	0.085	1.03022e-113	GILT1
8.37023e-40	0.958669	0.391	0.35	1.10269e-35	sdk
3.76005e-42	0.953508	0.378	0.329	4.95349e-38	Arpc2
4.37705e-90	0.951534	0.189	0.043	5.76633e-86	ec
4.89314e-35	0.951106	0.292	0.231	6.44623e-31	Mgat2
1.5816e-46	0.950419	0.487	0.499	2.0836e-42	Src42A
3.60502e-105	0.947677	0.171	0.017	4.74925e-101	CG7130
4.48685e-106	0.944499	0.649	0.643	5.91097e-102	Nmda1
5.85339e-304	0.943674	0.864	0.819	7.71126e-300	14-3-3epsilon
2.68478e-42	0.939022	0.193	0.102	3.53693e-38	lncRNA:CR44833
3.25656e-10	0.938661	0.337	0.363	4.29019e-06	capu
6.99966e-54	0.93681	0.288	0.179	9.22136e-50	CG11790
2.00653e-50	0.930462	0.363	0.258	2.64341e-46	dve
3.19077e-94	0.924212	0.625	0.631	4.20352e-90	Fis1
3.10883e-32	0.92305	0.459	0.471	4.09558e-28	Ran
4.32453e-16	0.922814	0.386	0.395	5.69713e-12	Uhg5
3.46704e-36	0.921937	0.625	0.657	4.56748e-32	CG15784
1.03464e-64	0.917415	0.129	0.023	1.36303e-60	CG3777
8.56187e-09	0.914088	0.423	0.499	0.000112794	CG10600
1.5933e-38	0.913768	0.289	0.195	2.09901e-34	CG1648
5.5028e-55	0.910192	0.305	0.198	7.24939e-51	Jra
3.19135e-87	0.907667	0.21	0.063	4.20429e-83	pirk
5.63457e-29	0.906211	0.44	0.469	7.42299e-25	scny
0.564662	0.905252	0.167	0.195	1	Sirup
2.55627e-53	0.90264	0.557	0.547	3.36763e-49	Hsc70Cb
9.04109e-84	0.90192	0.662	0.661	1.19107e-79	Mmp1
2.41717e-59	0.900131	0.137	0.03	3.18438e-55	CG32091
7.09495e-144	0.898277	0.218	0.02	9.34688e-140	RyR
9.51697e-118	0.897859	0.197	0.025	1.25376e-113	vari
4.09215e-23	0.896566	0.218	0.355	5.391e-19	regucalcin
5.99479e-50	0.894135	0.318	0.217	7.89753e-46	2023-09-02
1.01649e-63	0.892626	0.277	0.151	1.33913e-59	CG18635
1.24462e-49	0.891372	0.128	0.036	1.63966e-45	Tsf1
5.50605e-149	0.891197	0.246	0.034	7.25367e-145	CG10352
1.30036e-15	0.890306	0.209	0.165	1.7131e-11	ush
7.90473e-25	0.888141	0.377	0.36	1.04137e-20	Uba1
6.44445e-37	0.880968	0.496	0.518	8.48992e-33	GramD1B
2.08359e-39	0.88032	0.412	0.361	2.74492e-35	Tsp42Ee
1.04002e-89	0.878375	0.289	0.129	1.37012e-85	CG15083
1.16345e-22	0.878146	0.372	0.38	1.53272e-18	CG17754
3.01182e-70	0.875771	0.58	0.578	3.96777e-66	hts
2.20628e-48	0.873896	0.458	0.435	2.90656e-44	Galphai
4.55896e-34	0.873565	0.459	0.464	6.00598e-30	CG6701
7.82367e-32	0.873051	0.342	0.29	1.03069e-27	CG9743
9.74943e-13	0.870099	0.345	0.376	1.28439e-08	asRNA:CR45139
3.34913e-54	0.869526	0.289	0.18	4.41214e-50	Lnpk
4.50038e-06	0.868439	0.43	0.518	0.059288	sls
6.82029e-220	0.864134	0.887	0.798	8.98505e-216	Hsp83
2.46771e-24	0.860545	0.353	0.325	3.25096e-20	AspRS
3.41048e-23	0.85699	0.524	0.573	4.49297e-19	Ubi-p63E
1.4496e-102	0.855896	0.214	0.045	1.9097e-98	pbl
5.3697e-22	0.853158	0.283	0.241	7.07404e-18	sra
1.11284e-77	0.853077	0.638	0.653	1.46605e-73	cic
3.63149e-25	0.851907	0.32	0.289	4.78413e-21	RhoGAP92B
6.02784e-09	0.850441	0.458	0.539	7.94108e-05	norpA
3.02239e-44	0.849598	0.538	0.559	3.9817e-40	Rac2
2.48174e-92	0.849014	0.2	0.045	3.26944e-88	svp
0.00547241	0.845598	0.225	0.246	1	CG3104
1.44595e-16	0.843773	0.454	0.504	1.9049e-12	lncRNA:CR31044
3.01508e-23	0.841374	0.397	0.399	3.97206e-19	CG1146
4.19364e-39	0.84049	0.448	0.421	5.52471e-35	crb
4.9139e-22	0.839445	0.33	0.306	6.47357e-18	CG12991
1.72235e-91	0.837184	0.206	0.052	2.26902e-87	CG14246
6.49635e-113	0.837157	0.157	0.003	8.55829e-109	CG1213
4.68313e-25	0.833872	0.353	0.337	6.16956e-21	NKAIN
0.000324417	0.833197	0.406	0.488	1	Myc
1.22017e-16	0.831874	0.382	0.402	1.60745e-12	RasGAP1
1.72552e-69	0.83175	0.284	0.143	2.2732e-65	CG30015
5.75278e-50	0.831708	0.607	0.581	7.57871e-46	KrT95D
1.81182e-57	0.831538	0.1	0.011	2.3869e-53	CG12310
6.86509e-46	0.831175	0.396	0.337	9.04407e-42	CCT6
4.31517e-72	0.826016	0.6	0.593	5.6848e-68	shg
4.18336e-53	0.825245	0.147	0.046	5.51115e-49	scf
1.93885e-20	0.823212	0.285	0.247	2.55424e-16	Fit1
3.87472e-09	0.819437	0.31	0.325	5.10455e-05	olf413
4.89086e-23	0.816881	0.297	0.254	6.44322e-19	CG1890
9.26572e-42	0.816727	0.326	0.242	1.22067e-37	CCT4
9.45081e-19	0.816501	0.26	0.409	1.24505e-14	Pgi
3.18657e-55	0.816219	0.402	0.307	4.19799e-51	heph
1.24298e-23	0.814937	0.587	0.629	1.6375e-19	app
1.83551e-27	0.814375	0.363	0.334	2.4181e-23	CHKov1
0.372946	0.813926	0.381	0.48	1	ref(2)P
1.26828e-39	0.809389	0.23	0.142	1.67083e-35	Pa1
1.04045e-19	0.808939	0.337	0.327	1.37068e-15	Npc1a
9.96472e-73	0.807834	0.244	0.105	1.31275e-68	CG8300
1.29976e-44	0.807522	0.594	0.635	1.7123e-40	CG42671
5.34717e-23	0.806648	0.452	0.484	7.04436e-19	CG3638
6.73578e-05	0.806233	0.121	0.101	0.887372	GstD5
5.43827e-161	0.804683	0.636	0.403	7.16438e-157	CG15673
3.40398e-41	0.804528	0.224	0.134	4.4844e-37	squ
1.79016e-23	0.804151	0.478	0.514	2.35836e-19	rols
1.59144e-40	0.80115	0.556	0.565	2.09656e-36	CG42238
2.571e-24	0.800881	0.484	0.505	3.38704e-20	smt3
5.8681e-83	0.80055	0.681	0.614	7.73063e-79	aop
2.95107e-06	0.799893	0.364	0.417	0.0388774	Inx2
1.39242e-55	0.798714	0.129	0.029	1.83437e-51	Octbeta2R
1.90458e-22	0.796889	0.549	0.604	2.5091e-18	Tspo
6.34677e-77	0.796421	0.65	0.655	8.36124e-73	sd
6.34242e-23	0.790957	0.539	0.587	8.3555e-19	nmo
7.94076e-37	0.78955	0.226	0.143	1.04612e-32	CG33116
2.40667e-102	0.786443	0.797	0.763	3.17055e-98	SNF4Agamma
3.00955e-50	0.784135	0.576	0.601	3.96479e-46	Rtnl1
2.27506e-132	0.784118	0.191	0.01	2.99716e-128	mol
1.90912e-92	0.779027	0.154	0.014	2.51508e-88	Reg-5
0.661617	0.777484	0.273	0.336	1	CG33158
1.00465e-28	0.773885	0.349	0.309	1.32353e-24	Arp3
3.60136e-95	0.773132	0.28	0.092	4.74443e-91	wb
2.47507e-36	0.771586	0.152	0.063	3.26065e-32	Sema2b
6.54701e-19	0.770956	0.483	0.531	8.62503e-15	spin
2.78622e-23	0.770165	0.471	0.514	3.67056e-19	sowah
3.45103e-30	0.768927	0.514	0.555	4.54638e-26	tou
5.05315e-72	0.768689	0.146	0.028	6.65702e-68	CG11147
1.47828e-19	0.7677	0.325	0.303	1.94748e-15	Psc
5.89362e-14	0.767441	0.355	0.347	7.76425e-10	Manf
2.25826e-35	0.76524	0.288	0.21	2.97503e-31	capt
2.45275e-47	0.765148	0.227	0.126	3.23125e-43	hwt
1.14391e-40	0.764222	0.213	0.119	1.50699e-36	Tsp42Ef
1.68196e-10	0.762899	0.294	0.295	2.21581e-06	CG14903
0.00427432	0.759051	0.431	0.52	1	Damm
6.43422e-46	0.757107	0.245	0.146	8.47644e-42	Piezo
8.503e-100	0.756371	0.153	0.01	1.12019e-95	Fas1
6.83821e-96	0.755907	0.17	0.024	9.00866e-92	Adk1
2.24233e-30	0.754658	0.528	0.56	2.95405e-26	CG5004
0.87269	0.754299	0.378	0.464	1	CG10960
1.95586e-71	0.754045	0.144	0.025	2.57665e-67	Mlp60A
5.76312e-65	0.748367	0.146	0.035	7.59234e-61	Tsp42Ei
7.06043e-21	0.748231	0.282	0.242	9.30141e-17	grp
3.08836e-38	0.745813	0.325	0.255	4.06861e-34	Kat60
1.88432e-76	0.741395	0.128	0.013	2.4824e-72	lncRNA:alphagamma-element:CR32865
1.41559e-73	0.740964	0.122	0.011	1.8649e-69	CG13375
5.8669e-36	0.740407	0.513	0.543	7.72906e-32	flw
1.79266e-57	0.73599	0.384	0.254	2.36165e-53	Df31
4.64422e-70	0.735316	0.191	0.061	6.1183e-66	CG30154
2.6779e-15	0.734092	0.248	0.216	3.52787e-11	CG42588
0.000702537	0.73386	0.43	0.52	1	lncRNA:CR44999
1.25061e-75	0.729393	0.863	0.888	1.64755e-71	RpL41
1.75636e-23	0.724089	0.282	0.236	2.31382e-19	CG12730
7.15325e-22	0.722225	0.388	0.381	9.42369e-18	RhoGDI
9.24112e-25	0.721912	0.314	0.271	1.21742e-20	CG31523
2.01069e-10	0.721355	0.385	0.564	2.64889e-06	CG33511
1.53783e-21	0.721313	0.518	0.574	2.02593e-17	CG42394
7.30937e-104	0.720446	0.14	0	9.62937e-100	CG31559
1.95926e-83	0.720169	0.219	0.07	2.58113e-79	CG2310
2.95153e-103	0.71881	0.157	0.01	3.88835e-99	Idgf2
4.98751e-53	0.718016	0.279	0.161	6.57055e-49	asRNA:CR44029
6.46526e-85	0.717875	0.206	0.061	8.51734e-81	Snx21
3.60128e-28	0.715134	0.647	0.614	4.74432e-24	pnt
1.58478e-94	0.714939	0.16	0.018	2.08779e-90	CG13377
2.16634e-121	0.713965	0.177	0.01	2.85393e-117	slow
0.113278	0.713814	0.449	0.559	1	Gapdh2
3.70649e-10	0.713748	0.32	0.332	4.88293e-06	msps
2.54347e-33	0.71306	0.138	0.061	3.35076e-29	whe
0.526966	0.712797	0.353	0.432	1	lncRNA:CR46489
2.35014e-08	0.712048	0.304	0.324	0.000309607	fzr
8.74143e-22	0.710832	0.491	0.542	1.1516e-17	ttk
1.21199e-10	0.710791	0.422	0.493	1.59667e-06	Rok
5.54016e-74	0.709161	0.335	0.163	7.29861e-70	peb
5.08762e-71	0.708289	0.204	0.067	6.70242e-67	out
8.52034e-31	0.707575	0.321	0.509	1.12247e-26	kirre
4.21394e-06	0.705727	0.341	0.48	0.0555144	Sema5c
8.94377e-33	0.704271	0.596	0.667	1.17825e-28	Syb
4.63251e-08	0.702076	0.295	0.291	0.000610287	lncRNA:CR46006
6.28141e-26	0.702023	0.469	0.497	8.27512e-22	ics
6.62784e-14	0.701309	0.355	0.371	8.73152e-10	Ras85D
4.24439e-15	0.700562	0.446	0.492	5.59155e-11	CG5346
8.14226e-10	0.700144	0.449	0.53	1.07266e-05	S6k
5.34777e-103	0.699885	0.138	0	7.04515e-99	CG15546
1.08677e-139	0.699678	0.308	0.072	1.43171e-135	Mctp
5.20246e-84	0.698189	0.847	0.793	6.85372e-80	shep
2.88804e-09	0.697621	0.249	0.24	3.8047e-05	X11L
2.6019e-09	0.693757	0.499	0.551	3.42774e-05	CG32137
1.03731e-08	0.692459	0.441	0.525	0.000136656	CG30069
1.35778e-25	0.692458	0.11	0.049	1.78873e-21	dpy
3.40237e-54	0.689436	0.212	0.1	4.48228e-50	brk
9.74115e-22	0.688904	0.513	0.567	1.2833e-17	CG32066
0.0109811	0.677293	0.525	0.582	1	path
3.60469e-08	0.675911	0.504	0.553	0.000474882	spri
9.67044e-54	0.675748	0.194	0.082	1.27398e-49	Ugt302C1
2.12652e-06	0.674811	0.362	0.417	0.0280148	Arp2
8.44331e-28	0.673312	0.644	0.7	1.11232e-23	RpL30
1.19159e-10	0.67257	0.322	0.33	1.5698e-06	CG12112
0.166759	0.669457	0.36	0.449	1	CG12535
2.19118e-06	0.669201	0.352	0.406	0.0288666	CG1105
4.18727e-21	0.669156	0.26	0.21	5.51631e-17	SpdS
6.63575e-69	0.668643	0.102	0.004	8.74194e-65	CG4267
1.14651e-50	0.668572	0.207	0.1	1.51041e-46	lncRNA:CR45668
5.42065e-18	0.668081	0.277	0.242	7.14116e-14	Snx3
2.08715e-15	0.668005	0.441	0.489	2.74962e-11	p120ctn
2.61009e-11	0.667893	0.313	0.316	3.43853e-07	moody
5.39207e-21	0.66621	0.542	0.616	7.10351e-17	ifc
0.0267335	0.666176	0.341	0.409	1	Alh
1.00205e-125	0.665118	0.177	0.006	1.3201e-121	stet
0.00319465	0.662603	0.391	0.478	1	CG12065
1.66887e-07	0.660688	0.315	0.338	0.00219857	coro
2.26564e-26	0.659971	0.621	0.672	2.98475e-22	Tsp42Ed
1.11605e-18	0.659726	0.531	0.556	1.47028e-14	drpr
4.64228e-16	0.659343	0.282	0.251	6.11574e-12	CG17660
3.31806e-31	0.659114	0.762	0.788	4.37121e-27	Fer1HCH
1.542e-96	0.658226	0.137	0.003	2.03143e-92	spz
2.59587e-20	0.656198	0.303	0.269	3.4198e-16	CG31729
0.896511	0.65588	0.378	0.491	1	csw
2.46843e-07	0.654658	0.476	0.526	0.00325191	mbc
2.11411e-76	0.6532	0.111	0.003	2.78513e-72	CG9572
2.87404e-15	0.652844	0.245	0.213	3.78626e-11	Ack-like
0.352298	0.652745	0.359	0.473	1	CG31694
6.07304e-08	0.652617	0.415	0.474	0.000800062	Uev1A
0.924234	0.647281	0.149	0.164	1	bmm
0.00024183	0.646832	0.333	0.381	1	CG6231
1.50804e-46	0.643491	0.199	0.099	1.98669e-42	aru
1.19545e-11	0.643338	0.255	0.233	1.57488e-07	cert
4.72783e-42	0.640834	0.207	0.108	6.22844e-38	CG5835
2.40805e-27	0.637721	0.631	0.673	3.17237e-23	RhoGAP18B
9.78502e-07	0.637345	0.237	0.237	0.0128908	Rilpl
3.88987e-10	0.637062	0.469	0.539	5.12451e-06	CG12012
1.38654e-05	0.634605	0.453	0.519	0.182663	Atg1
0.000425112	0.63309	0.333	0.371	1	CG31689
1.7309e-07	0.630316	0.277	0.283	0.00228029	Rab10
0.0247326	0.629633	0.265	0.304	1	Unc-76
1.25906e-06	0.628178	0.268	0.276	0.0165869	pod1
3.62971e-14	0.626453	0.481	0.537	4.78178e-10	pan
2.25677e-32	0.623705	0.274	0.458	2.97307e-28	Hsf
0.334928	0.623035	0.292	0.355	1	CD98hc
5.01876e-101	0.622741	0.863	0.793	6.61171e-97	Eip93F
8.78905e-72	0.618379	0.781	0.772	1.15787e-67	MESK2
4.27228e-08	0.617043	0.167	0.145	0.000562831	CNMaR
4.14106e-90	0.615512	0.127	0.002	5.45543e-86	Tep3
1.49003e-18	0.614219	0.189	0.135	1.96296e-14	Tep4
0.0919722	0.609387	0.401	0.517	1	AOX1
5.0279e-47	0.609019	0.223	0.118	6.62376e-43	CG13698
7.27708e-18	0.608715	0.222	0.171	9.58682e-14	LanB2
5.41845e-15	0.608527	0.229	0.192	7.13826e-11	lncRNA:CR46064
3.7216e-16	0.607717	0.565	0.597	4.90284e-12	ome
1.86585e-05	0.60172	0.4	0.459	0.245807	SCaMC
1.09937e-30	0.601718	0.213	0.133	1.44831e-26	CCT7
2.45546e-08	0.601483	0.43	0.502	0.000323482	CG5541
0.00155605	0.597409	0.252	0.273	1	Ptp4E
8.29642e-43	0.593561	0.199	0.1	1.09297e-38	chn
4.01923e-08	0.593497	0.204	0.181	0.000529493	Fkbp59
2.92822e-05	0.591436	0.37	0.434	0.385764	d4
9.6571e-10	0.590227	0.332	0.33	1.27223e-05	Gli
0.732396	0.588261	0.302	0.368	1	BI-1
0.55994	0.586785	0.335	0.422	1	Hip1
3.23778e-29	0.585978	0.329	0.257	4.26545e-25	CG34325
1.19597e-16	0.585847	0.254	0.21	1.57557e-12	CCT5
1.06317e-47	0.585686	0.686	0.717	1.40062e-43	ctp
5.77491e-16	0.585076	0.216	0.176	7.60787e-12	CenB1A
4.49629e-77	0.582371	0.112	0.003	5.92342e-73	Nepl21
4.05209e-16	0.58204	0.232	0.193	5.33822e-12	barc
0.190895	0.581034	0.375	0.471	1	lncRNA:CR44206
2.17153e-32	0.579332	0.203	0.121	2.86078e-28	MED7
0.185419	0.578013	0.308	0.405	1	CG14968
7.53526e-10	0.57728	0.474	0.548	9.92695e-06	Exn
4.45462e-08	0.576523	0.287	0.289	0.000586852	CG5446
3.59921e-63	0.576	0.109	0.011	4.7416e-59	CG1136
0.0582957	0.575617	0.318	0.379	1	Uhg3
2.01035e-17	0.5751	0.171	0.119	2.64844e-13	CG10638
0.531909	0.57413	0.335	0.427	1	RhoGAP15B
0.0105088	0.572358	0.296	0.324	1	CG2918
0.143406	0.5718	0.328	0.396	1	CG1416
0.000628482	0.571514	0.46	0.54	1	Pdi
0.00227506	0.571125	0.43	0.52	1	lawc
1.24483e-16	0.568092	0.531	0.586	1.63993e-12	Slik
3.58408e-14	0.567431	0.131	0.086	4.72167e-10	sel
6.52282e-13	0.565905	0.231	0.2	8.59317e-09	CG33111
1.67515e-07	0.563778	0.224	0.211	0.00220684	twf
1.59949e-86	0.563618	0.09	0.244	2.10716e-82	LpR1
6.69347e-81	0.561724	0.117	0.003	8.81798e-77	lncRNA:CR44317
1.50577e-11	0.561062	0.416	0.437	1.9837e-07	alpha-Spec
1.00165e-06	0.559968	0.53	0.653	0.0131958	mts
1.13917e-61	0.559505	0.157	0.042	1.50074e-57	chas
0.00250549	0.558264	0.318	0.439	1	Inx7
4.0387e-86	0.558087	0.158	0.022	5.32058e-82	CG7497
1.56469e-05	0.557029	0.144	0.192	0.206132	CG2004
0.00163428	0.556774	0.491	0.6	1	kst
8.93268e-06	0.555844	0.236	0.226	0.117679	AsnRS
5.86664e-40	0.552976	0.11	0.031	7.72871e-36	CG16995
1.59752e-05	0.552714	0.342	0.378	0.210458	galectin
0.0214845	0.552658	0.343	0.405	1	eas
1.80586e-07	0.552569	0.27	0.257	0.00237904	Arpc1
4.96907e-85	0.551952	0.137	0.012	6.54625e-81	sNPF-R
9.31322e-07	0.550519	0.218	0.211	0.0122692	Pez
0.0711961	0.549838	0.37	0.453	1	Scamp
4.63539e-82	0.549704	0.122	0.005	6.10666e-78	CG42458
0.0689195	0.549351	0.9	0.951	1	CG6770
2.99398e-13	0.548849	0.236	0.205	3.94427e-09	CG8188
1.45677e-75	0.548481	0.127	0.012	1.91915e-71	CG6330
9.27268e-46	0.548101	0.517	0.433	1.22158e-41	robo2
1.59435e-14	0.547381	0.548	0.591	2.10039e-10	lncRNA:let7C
0.00246564	0.546563	0.312	0.347	1	Rac1
4.06058e-07	0.546513	0.443	0.506	0.00534941	cno
4.3554e-107	0.544942	0.887	0.896	5.7378e-103	14-3-3zeta
1.2812e-18	0.544731	0.582	0.608	1.68785e-14	Doa
0.00861028	0.544514	0.408	0.504	1	Khc-73
6.10987e-20	0.544326	0.542	0.615	8.04915e-16	Rab11
1.43658e-80	0.543193	0.136	0.014	1.89254e-76	Hsp70Bb
2.49197e-60	0.542547	0.138	0.032	3.28292e-56	asRNA:CR44976
1.62814e-25	0.539905	0.274	0.197	2.14491e-21	NAAT1
0.159287	0.538952	0.315	0.382	1	CG18507
0.0432853	0.5385	0.324	0.435	1	CG4502
1.27313e-15	0.538496	0.222	0.178	1.67722e-11	gammaSnap1
3.44398e-13	0.536838	0.217	0.334	4.5371e-09	CG9967
0.416279	0.536137	0.363	0.459	1	CG3558
0.382023	0.53494	0.374	0.457	1	CG33298
0.000266738	0.534212	0.459	0.55	1	Cnx99A
4.12662e-24	0.533936	0.693	0.767	5.43641e-20	Xbp1
0.00428268	0.533679	0.258	0.348	1	Tgi
2.11267e-05	0.533578	0.464	0.551	0.278323	Mbs
1.60128e-37	0.533492	0.689	0.731	2.10953e-33	Gbeta13F
2.3276e-19	0.532544	0.531	0.556	3.06639e-15	CrebA
6.76599e-05	0.530942	0.295	0.421	0.891351	lt
0.000352172	0.52983	0.535	0.666	1	eIF1A
0.00755568	0.529747	0.332	0.447	1	Galphao
9.62247e-10	0.529649	0.491	0.57	1.26766e-05	Rab35
6.00245e-08	0.529592	0.211	0.194	0.000790763	I-2
5.26982e-18	0.527443	0.63	0.635	6.94247e-14	CenG1A
0.0250715	0.527008	0.165	0.166	1	Trc8
7.18846e-25	0.5267	0.157	0.092	9.47008e-21	CG42541
0.01127	0.525349	0.354	0.458	1	Sema1b
0.309083	0.524124	0.428	0.546	1	CG7945
0.00980294	0.522548	0.397	0.477	1	Evi5
1.05255e-25	0.521766	0.159	0.091	1.38663e-21	CG33056
2.31003e-05	0.521705	0.257	0.26	0.304323	Cdc42
7.69491e-05	0.520167	0.449	0.548	1	Atx2
0.00382782	0.519356	0.42	0.503	1	pes
0.578708	0.519191	0.472	0.582	1	fog
0.00107532	0.517626	0.204	0.206	1	RhoGEF3
8.80132e-36	0.517508	0.196	0.344	1.15949e-31	Dip-B
9.16361e-13	0.517408	0.325	0.494	1.20721e-08	CG2182
2.30412e-08	0.516823	0.467	0.537	0.000303544	Patronin
0.00802816	0.516817	0.698	0.822	1	Fer2LCH
0.177338	0.515385	0.368	0.472	1	Swip-1
8.3365e-07	0.513656	0.249	0.351	0.0109825	Hel89B
8.14381e-15	0.513408	0.172	0.124	1.07287e-10	La
3.0078e-08	0.512396	0.325	0.469	0.000396247	CG44774
2.36583e-13	0.511329	0.661	0.747	3.11675e-09	RpL29
0.463217	0.510975	0.208	0.235	1	CG31705
1.04434e-13	0.510528	0.592	0.681	1.37581e-09	eIF2beta
0.0805602	0.510487	0.245	0.278	1	CG9646
0.786978	0.509896	0.312	0.396	1	Ubc2
0.89986	0.50805	0.327	0.407	1	CG5174
8.53741e-15	0.507729	0.473	0.47	1.12472e-10	CG31324
2.0734e-40	0.507665	0.105	0.029	2.73149e-36	Tl
0.0524935	0.507343	0.241	0.308	1	c11.1
0.000530029	0.506397	0.312	0.338	1	Arpc3B
0.459421	0.505333	0.467	0.573	1	CG2852
2.39428e-15	0.503129	0.539	0.608	3.15423e-11	p130CAS
0.0730929	0.502678	0.175	0.186	1	CG9265
0.357771	0.502576	0.302	0.364	1	Rpn6
4.41273e-18	0.501386	0.181	0.125	5.81334e-14	CG43313
2.6745e-23	0.501198	0.58	0.598	3.52339e-19	CG14478
2.07845e-49	0.496433	0.125	0.034	2.73815e-45	CG32373
1.86025e-61	0.495853	0.131	0.026	2.4507e-57	AnxB10
1.46754e-05	0.495525	0.111	0.153	0.193334	CG40006
3.5974e-14	0.49522	0.604	0.655	4.73922e-10	scrib
3.58021e-71	0.494047	0.854	0.787	4.71657e-67	pum
2.64942e-15	0.493241	0.584	0.628	3.49035e-11	Ptpmeg2
4.90995e-09	0.493156	0.493	0.583	6.46837e-05	Opa1
3.26711e-14	0.492876	0.14	0.095	4.3041e-10	CG31815
1.94639e-18	0.491145	0.121	0.069	2.56417e-14	CG42329
1.0072e-17	0.490619	0.186	0.135	1.32689e-13	CG4511
3.03111e-23	0.490212	0.681	0.659	3.99318e-19	CG32369
0.363785	0.488722	0.365	0.474	1	pico
5.69055e-12	0.488671	0.586	0.636	7.49673e-08	kibra
0.143796	0.485869	0.274	0.306	1	CG13364
0.0650327	0.485653	0.455	0.55	1	CG42324
1.11703e-25	0.485381	0.646	0.682	1.47158e-21	CG13252
3.54777e-09	0.482136	0.427	0.442	4.67383e-05	CG42668
0.125267	0.48197	0.33	0.392	1	ex
0.000521927	0.481609	0.264	0.273	1	EloC
1.45275e-41	0.481356	0.141	0.054	1.91385e-37	CG4101
4.30088e-25	0.479829	0.161	0.093	5.66598e-21	flr
0.0619979	0.478371	0.11	0.108	1	piwi
3.89148e-62	0.475301	0.104	0.009	5.12663e-58	CG16959
0.538158	0.474986	0.211	0.254	1	CG34112
4.29197e-68	0.474807	0.124	0.017	5.65424e-64	Fili
9.52962e-23	0.474071	0.147	0.238	1.25543e-18	lncRNA:CR44138
0.137755	0.473865	0.363	0.489	1	HnRNP-K
2.06393e-06	0.472285	0.223	0.211	0.0271902	CCT1
2.00794e-12	0.471788	0.693	0.768	2.64526e-08	Sarm
8.16367e-09	0.471252	0.192	0.163	0.000107548	CCT8
0.0611863	0.470056	0.243	0.267	1	rho-4
0.000148977	0.467393	0.101	0.085	1	Tsp42Eh
0.000156561	0.467381	0.186	0.181	1	sinu
2.37411e-68	0.466898	0.115	0.01	3.12766e-64	CG9815
1.99479e-27	0.465563	0.182	0.11	2.62794e-23	vap
0.419531	0.464483	0.173	0.191	1	Dok
0.844293	0.464385	0.155	0.174	1	Alr
0.391371	0.462921	0.188	0.227	1	Rhp
5.39495e-08	0.462686	0.176	0.153	0.000710731	p38a
0.514044	0.462522	0.382	0.466	1	CG13887
0.980429	0.461685	0.243	0.288	1	ATP8B
6.11025e-28	0.459982	0.223	0.14	8.04965e-24	Lrch
0.497601	0.459668	0.233	0.283	1	CG32638
9.63222e-11	0.459608	0.538	0.602	1.26895e-06	dlg1
0.00173263	0.458846	0.212	0.214	1	ringer
0.0980001	0.458169	0.365	0.484	1	Clc
5.69663e-08	0.457514	0.215	0.195	0.000750474	parvin
0.456499	0.456182	0.194	0.227	1	CG17765
6.46522e-09	0.455432	0.141	0.109	8.51728e-05	dpr21
3.02196e-72	0.454686	0.124	0.284	3.98113e-68	Pde1c
1.80226e-06	0.454541	0.518	0.544	0.0237429	NK7.1
1.07599e-44	0.454328	0.166	0.069	1.4175e-40	insc
0.324724	0.454201	0.449	0.529	1	Eip74EF
2.99812e-08	0.45379	0.569	0.672	0.000394972	alt
0.00199475	0.45347	0.252	0.329	1	ITP
2.71414e-10	0.453084	0.113	0.078	3.57561e-06	Sil1
0.000356134	0.452517	0.251	0.256	1	cpb
1.57199e-73	0.45244	0.114	0.006	2.07094e-69	wun2
1.94713e-37	0.451837	0.082	0.175	2.56515e-33	srp
0.941212	0.450941	0.419	0.493	1	Ag5r
1.79258e-13	0.450029	0.288	0.434	2.36154e-09	CG14207
3.76315e-25	0.44981	0.152	0.085	4.95757e-21	Shc
2.40726e-13	0.447094	0.537	0.583	3.17133e-09	Tomosyn
1.2334e-08	0.447024	0.188	0.157	0.000162488	robl
0.438474	0.445994	0.636	0.802	1	eEF2
0.900059	0.445071	0.23	0.271	1	PDCD-5
0.0334625	0.444718	0.19	0.198	1	Cortactin
3.42692e-08	0.443513	0.285	0.405	0.000451462	Sam-S
0.0103318	0.441516	0.485	0.584	1	CG12163
0.412913	0.44048	0.181	0.199	1	CG10916
0.382398	0.439931	0.399	0.503	1	Khc
1.96672e-17	0.43892	0.128	0.212	2.59096e-13	per
0.095515	0.438308	0.361	0.482	1	bif
2.81721e-25	0.438044	0.159	0.275	3.71139e-21	CG5522
1.12379e-12	0.436784	0.155	0.115	1.48047e-08	lncRNA:CR32636
0.00345725	0.436301	0.122	0.112	1	CG2909
0.135806	0.435167	0.489	0.586	1	Hers
8.68798e-54	0.434553	0.135	0.035	1.14455e-49	jbug
0.97969	0.433528	0.462	0.588	1	Trxr-1
3.88548e-06	0.43343	0.165	0.144	0.0511873	Archease
3.82118e-65	0.432777	0.119	0.015	5.03403e-61	Drep1
4.09809e-22	0.432702	0.625	0.707	5.39883e-18	Cirl
1.17795e-41	0.432608	0.112	0.033	1.55183e-37	lncRNA:CR46488
0.085009	0.432496	0.33	0.397	1	Ist1
0.0268049	0.43233	0.119	0.114	1	fng
0.0700193	0.431976	0.198	0.243	1	msk
0.897049	0.431712	0.399	0.519	1	CG6707
0.232554	0.431582	0.362	0.478	1	AP-1sigma
0.000260287	0.431476	0.307	0.42	1	AP-2alpha
2.26236e-12	0.431358	0.677	0.729	2.98043e-08	Unr
0.0070357	0.430918	0.376	0.514	1	alph
8.97422e-10	0.4309	0.475	0.479	1.18226e-05	CG43693
2.03824e-07	0.430428	0.154	0.127	0.00268518	Stip1
5.98404e-17	0.430176	0.138	0.088	7.88337e-13	fuss
1.31936e-07	0.429784	0.166	0.139	0.00173812	CG14907
0.115547	0.429672	0.363	0.487	1	CG11360
0.597963	0.42936	0.13	0.147	1	RNaseMRP:RNA
0.000695467	0.428374	0.197	0.195	1	aph-1
2.04908e-06	0.427917	0.173	0.15	0.0269946	Pgm2a
2.55421e-33	0.427607	0.115	0.043	3.36491e-29	ogre
0.165875	0.427349	0.259	0.315	1	eIF3g1
4.07878e-07	0.427148	0.122	0.096	0.00537338	Ssrp
0.00273338	0.4267	0.227	0.299	1	Cdc37
0.377083	0.426561	0.194	0.232	1	CG17019
0.150785	0.426484	0.198	0.214	1	bdg
0.0128384	0.425751	0.196	0.25	1	pyr
8.50448e-12	0.425377	0.191	0.287	1.12038e-07	Ero1L
2.24536e-39	0.424876	0.313	0.193	2.95804e-35	Indy
1.44871e-11	0.424837	0.226	0.192	1.90853e-07	CG10283
3.87384e-05	0.424365	0.554	0.61	0.51034	gpp
0.000291344	0.424304	0.764	0.886	1	RpL34b
2.39433e-38	0.423837	0.281	0.483	3.15429e-34	Smg5
1.71666e-12	0.42274	0.178	0.136	2.26152e-08	CG40160
0.621903	0.420888	0.338	0.419	1	Lfg
0.000204324	0.420207	0.497	0.561	1	cta
0.000626323	0.419741	0.304	0.413	1	ASPP
0.0800282	0.418939	0.39	0.511	1	CG15099
1.29649e-11	0.418105	0.14	0.1	1.70799e-07	Pfdn1
0.000161331	0.417664	0.215	0.294	1	spg
0.00684733	0.416368	0.25	0.256	1	CG10737
0.694248	0.416341	0.439	0.551	1	CG32276
0.0938628	0.416224	0.379	0.507	1	eIF4G2
0.641357	0.416085	0.109	0.121	1	Cht5
0.000405305	0.415447	0.191	0.18	1	CG2064
0.288892	0.415289	0.208	0.227	1	Pfdn2
0.175142	0.415227	0.197	0.241	1	lncRNA:CR45517
0.0152639	0.414082	0.167	0.169	1	Mcr
4.05288e-19	0.413853	0.538	0.567	5.33927e-15	fz2
0.042168	0.411755	0.281	0.355	1	His2Av
7.82343e-55	0.410908	0.109	0.018	1.03066e-50	CG10947
4.78944e-25	0.410172	0.911	0.954	6.30961e-21	RpS11
0.815505	0.409997	0.502	0.627	1	hzg
0.0726498	0.409926	0.416	0.555	1	CG9380
1.97327e-05	0.409554	0.161	0.144	0.259959	Abi
2.55259e-05	0.409472	0.247	0.334	0.336278	ALiX
0.139703	0.409054	0.181	0.192	1	TBCB
3.18674e-19	0.408611	0.275	0.431	4.19822e-15	Fkbp14
0.00493139	0.407754	0.207	0.205	1	Arpc5
1.04906e-11	0.40552	0.18	0.139	1.38203e-07	CG17544
0.198173	0.405079	0.154	0.178	1	CG3376
2.52572e-34	0.405063	0.124	0.049	3.32739e-30	CG17002
4.48152e-34	0.404611	0.106	0.036	5.90395e-30	Spn55B
0.223815	0.404539	0.203	0.224	1	CG16974
0.0124577	0.40448	0.178	0.176	1	Vamp7
0.000463467	0.402417	0.312	0.43	1	DIP2
2.4074e-30	0.40226	0.141	0.066	3.17151e-26	Gbp1
5.9782e-05	0.4021	0.734	0.859	0.787568	eEF5
0.000189015	0.402	0.555	0.663	1	Rap1
8.90196e-11	0.401888	0.853	0.929	1.17274e-06	RpL32
0.667026	0.401104	0.275	0.32	1	Prosalpha4
1.29156e-38	0.400972	0.686	0.695	1.7015e-34	siz
1.75926e-10	0.400943	0.156	0.122	2.31765e-06	CdGAPr
9.82881e-26	0.400941	0.682	0.756	1.29485e-21	Mlc-c
6.24719e-37	0.400908	0.321	0.522	8.23005e-33	CG4839
2.30768e-29	0.400466	0.241	0.141	3.04014e-25	N
1.71129e-21	0.400166	0.1	0.044	2.25445e-17	LanA
0.725381	0.400085	0.249	0.292	1	Dcr-2
1.21867e-14	0.399899	0.254	0.39	1.60547e-10	CG7956
0.0030637	0.39944	0.247	0.249	1	Arpc4
0.0429082	0.399191	0.302	0.386	1	CG9281
0.00732546	0.396487	0.27	0.29	1	CG8547
7.40276e-06	0.396407	0.1	0.078	0.0975239	Plod
0.00322164	0.396083	0.221	0.286	1	cer
6.81449e-66	0.394362	0.108	0.008	8.97741e-62	lbm
3.95984e-14	0.394077	0.149	0.104	5.21669e-10	viaf
1.62844e-13	0.393944	0.304	0.457	2.14531e-09	CG1703
2.45825e-11	0.393834	0.272	0.405	3.2385e-07	CG10311
0.49417	0.393819	0.189	0.226	1	Pi4KIIalpha
5.70054e-17	0.393384	0.702	0.713	7.50989e-13	l(1)G0289
5.38114e-13	0.39236	0.657	0.678	7.08912e-09	CG13784
0.000161475	0.392156	0.27	0.36	1	ergic53
3.12362e-10	0.391409	0.675	0.674	4.11506e-06	CG33229
0.00970931	0.389743	0.474	0.554	1	NLaz
0.288694	0.389126	0.187	0.223	1	CG15111
0.000755029	0.3873	0.501	0.588	1	CG8671
0.00799325	0.387287	0.209	0.27	1	lncRNA:CR43126
0.00707886	0.387262	0.338	0.448	1	SkpA
0.000589526	0.387122	0.356	0.475	1	Uhg1
1.99824e-05	0.385775	0.163	0.143	0.263248	RNaseX25
0.000152946	0.385196	0.194	0.184	1	Arpc3A
2.65279e-12	0.385116	0.1	0.061	3.49478e-08	CG45080
3.13233e-14	0.385015	0.206	0.318	4.12653e-10	CG14322
2.25231e-33	0.38489	0.175	0.088	2.9672e-29	Tre1
9.60153e-13	0.384791	0.26	0.395	1.26491e-08	LPCAT
5.86066e-13	0.384426	0.217	0.312	7.72084e-09	Cyp6a8
1.01486e-16	0.38388	0.273	0.421	1.33698e-12	Atet
0.330783	0.383038	0.161	0.172	1	Uhg8
0.0105698	0.382996	0.225	0.291	1	Uba2
1.11505e-06	0.382827	0.199	0.28	0.0146897	stac
0.00139632	0.38271	0.245	0.327	1	CG18480
0.804342	0.381869	0.209	0.241	1	mgr
0.000868496	0.381567	0.442	0.605	1	vsg
1.36786e-06	0.380729	0.123	0.097	0.0180202	cnn
0.0838724	0.38072	0.155	0.187	1	CG3008
0.00193338	0.380614	0.226	0.301	1	Zir
4.86547e-16	0.380594	0.676	0.759	6.40977e-12	Gp150
0.00171598	0.38031	0.173	0.165	1	Pfdn4
1.33961e-07	0.37963	0.172	0.243	0.00176481	CG31191
4.62572e-06	0.37902	0.362	0.507	0.0609392	hang
0.00717927	0.378705	0.216	0.281	1	Rb97D
0.251604	0.378313	0.173	0.181	1	CG3226
7.35257e-16	0.378051	0.104	0.059	9.68627e-12	CG5613
0.871992	0.377885	0.265	0.314	1	cpa
1.05758e-07	0.377823	0.323	0.459	0.00139326	Haspin
6.49213e-08	0.376739	0.228	0.328	0.000855273	Rab40
0.00107084	0.375833	0.225	0.297	1	SH3PX1
0.000158157	0.375754	0.277	0.381	1	chb
4.42441e-15	0.374802	0.148	0.102	5.82871e-11	kune
0.0544196	0.373472	0.172	0.173	1	Uch
0.978251	0.372962	0.448	0.559	1	PlexA
0.506389	0.372717	0.188	0.219	1	lace
0.152624	0.372427	0.401	0.46	1	ERp60
0.180926	0.371315	0.461	0.597	1	Hph
4.79374e-18	0.370585	0.697	0.709	6.31527e-14	uex
0.0466121	0.369929	0.123	0.12	1	Dph1
7.50693e-16	0.369288	0.122	0.075	9.88964e-12	CG10973
0.00296366	0.368834	0.336	0.464	1	RASSF8
7.78874e-28	0.368091	0.859	0.837	1.02609e-23	CycG
4.09776e-24	0.368017	0.798	0.879	5.39839e-20	eIF4A
2.37544e-09	0.368001	0.599	0.622	3.12941e-05	CG32264
0.000676979	0.367585	0.381	0.525	1	Chc
3.44139e-33	0.367471	0.906	0.877	4.53368e-29	Lk6
0.00248521	0.367361	0.243	0.322	1	atl
0.0620009	0.366213	0.191	0.234	1	Sema1a
1.77545e-21	0.366014	0.128	0.071	2.33897e-17	PIG-V
0.0880414	0.36483	0.202	0.218	1	krz
1.8646e-05	0.364323	0.168	0.151	0.245642	HSPC300
1.29329e-07	0.363316	0.13	0.103	0.00170378	Tsp86D
0.131789	0.360839	0.224	0.275	1	Wdfy2
0.7303	0.360743	0.153	0.168	1	iPLA2-VIA
0.0275119	0.360731	0.215	0.272	1	CG12025
1.0738e-06	0.360511	0.562	0.64	0.0141463	NAT1
3.43685e-14	0.360086	0.863	0.93	4.52771e-10	RpS27
5.72499e-13	0.359637	0.126	0.084	7.5421e-09	Ctl1
0.0265926	0.357024	0.165	0.166	1	CG31510
8.40181e-05	0.356771	0.13	0.112	1	Nrx-IV
1.01895e-12	0.35669	0.144	0.103	1.34237e-08	ebd2
0.96654	0.356428	0.165	0.184	1	CG8209
0.0347298	0.355825	0.272	0.341	1	l(1)G0320
6.09562e-31	0.355822	0.107	0.04	8.03037e-27	CG6424
1.29226e-60	0.354593	0.155	0.038	1.70242e-56	Mes2
0.588212	0.353417	0.216	0.242	1	Pfdn6
4.4224e-08	0.353114	0.748	0.861	0.000582607	Hsc70-4
0.00780312	0.352998	0.153	0.193	1	CG15449
0.231747	0.352576	0.196	0.234	1	Bet1
0.0307759	0.352432	0.529	0.632	1	eIF5B
2.60949e-06	0.348827	0.377	0.535	0.0343774	Trp1
0.0209806	0.348739	0.177	0.223	1	mib2
5.70858e-71	0.348678	0.353	0.19	7.52049e-67	Pvf1
0.00322981	0.348355	0.326	0.439	1	CG14464
0.849233	0.348335	0.189	0.21	1	ThrRS
3.59686e-06	0.348109	0.231	0.316	0.0473851	Sec22
1.36177e-61	0.34739	0.101	0.008	1.79399e-57	CG6836
0.000168937	0.347312	0.693	0.681	1	rdgA
6.68989e-12	0.3464	0.331	0.488	8.81327e-08	crq
4.0142e-14	0.34603	0.89	0.946	5.28831e-10	RpS23
1.65789e-14	0.345753	0.263	0.404	2.1841e-10	l(1)G0007
4.41836e-15	0.343912	0.251	0.391	5.82075e-11	Asap
0.00348573	0.342507	0.145	0.136	1	koi
0.0215649	0.342394	0.213	0.216	1	Dlc90F
1.80925e-09	0.341698	0.107	0.074	2.3835e-05	CG4631
0.969528	0.341531	0.159	0.175	1	ReepA
0.713452	0.339418	0.444	0.55	1	oys
6.37879e-05	0.339088	0.353	0.483	0.840341	tun
8.35141e-11	0.338536	0.25	0.375	1.10022e-06	RhoGAP93B
1.22536e-05	0.336944	0.606	0.639	0.161429	Yeti
3.97519e-08	0.33639	0.63	0.653	0.000523692	Pdk1
0.00773955	0.33594	0.187	0.239	1	CG10979
9.35706e-06	0.33571	0.268	0.37	0.12327	CG4199
2.34442e-18	0.334742	0.132	0.218	3.08855e-14	Su(H)
3.0008e-05	0.334673	0.323	0.445	0.395325	eIF1
1.58435e-10	0.334249	0.814	0.895	2.08722e-06	RpL38
2.80541e-06	0.333299	0.339	0.478	0.0369585	eIF3j
6.08269e-05	0.332672	0.357	0.482	0.801333	sm
2.38393e-06	0.331606	0.876	0.954	0.0314059	RpL21
0.131479	0.331553	0.193	0.236	1	Vps37B
0.00338187	0.33105	0.399	0.504	1	Sox14
0.000716581	0.330842	0.553	0.645	1	Dlic
1.84294e-12	0.33033	0.13	0.09	2.42789e-08	Cont
0.751748	0.328712	0.164	0.189	1	pll
0.0540251	0.328386	0.163	0.201	1	Asator
1.20497e-10	0.327896	0.186	0.273	1.58743e-06	Hmgs
0.000386772	0.32787	0.309	0.422	1	Rab6
2.62385e-14	0.327774	0.247	0.379	3.45665e-10	Liprin-alpha
3.50226e-14	0.327211	0.355	0.519	4.61388e-10	neur
9.47375e-07	0.326982	0.335	0.472	0.0124807	Itgbn
0.377088	0.326653	0.176	0.206	1	2023-09-01
1.11704e-25	0.324478	0.109	0.048	1.47159e-21	CG8950
6.24939e-08	0.324377	0.199	0.284	0.000823295	CIAPIN1
0.114658	0.323989	0.17	0.206	1	CG7492
1.9652e-11	0.322549	0.279	0.412	2.58896e-07	Snx27
5.14513e-07	0.321938	0.621	0.705	0.00677819	kra
0.180016	0.321425	0.42	0.548	1	beta-Spec
1.14806e-11	0.32099	0.186	0.279	1.51245e-07	asRNA:CR42860
5.56076e-15	0.320458	0.183	0.286	7.32574e-11	CG12084
1.12696e-06	0.319782	0.22	0.307	0.0148466	Klp10A
0.0163005	0.319764	0.15	0.148	1	Dhap-at
2.86802e-09	0.319697	0.12	0.176	3.77833e-05	CG43867
3.3755e-18	0.319075	0.277	0.434	4.44688e-14	Su(var)2-HP2
0.0372095	0.319001	0.165	0.204	1	Nsf2
0.214003	0.31823	0.443	0.579	1	lolal
0.0143613	0.318191	0.219	0.277	1	Vps4
0.000125685	0.31752	0.27	0.355	1	Hsc70-5
9.18324e-07	0.31645	0.348	0.491	0.012098	CG8578
4.10782e-06	0.314577	0.165	0.221	0.0541164	GstD9
1.81364e-38	0.314391	0.213	0.378	2.38929e-34	tyn
3.58454e-30	0.314139	0.124	0.05	4.72228e-26	Nhe2
0.642925	0.313421	0.189	0.202	1	26-29-p
4.91715e-07	0.312777	0.231	0.319	0.00647786	CG15771
0.0423549	0.31246	0.212	0.261	1	Arp1
0.000303301	0.312162	0.493	0.668	1	Fkbp12
0.0101414	0.311063	0.845	0.892	1	ct
0.910875	0.310834	0.118	0.127	1	CG42365
1.96353e-06	0.310433	0.132	0.109	0.0258675	pck
0.240788	0.308669	0.213	0.251	1	Prosalpha5
0.470024	0.308647	0.18	0.208	1	HisRS
0.234188	0.308377	0.179	0.214	1	Ilk
0.00078164	0.308258	0.807	0.922	1	RpS25
0.000138612	0.30752	0.246	0.328	1	Vps2
9.47263e-05	0.307348	0.396	0.539	1	bbc
0.00444687	0.307314	0.398	0.535	1	CG33170
7.14855e-18	0.306983	0.26	0.409	9.4175e-14	Mhcl
0.281736	0.306899	0.155	0.16	1	Ras64B
2.45704e-06	0.306584	0.247	0.341	0.032369	deltaCOP
0.000254153	0.306312	0.144	0.189	1	CG12868
8.13188e-14	0.305999	0.2	0.308	1.07129e-09	CG2747
0.000745724	0.305114	0.162	0.212	1	Snap24
0.00032984	0.305104	0.402	0.547	1	Pak3
2.46395e-09	0.305059	0.305	0.445	3.24601e-05	Hel25E
3.96536e-11	0.304088	0.133	0.093	5.22397e-07	CG11885
0.00309581	0.303716	0.135	0.122	1	SmB
2.02387e-08	0.302449	0.121	0.09	0.000266624	Tektin-C
2.17735e-106	0.301858	0.475	0.222	2.86844e-102	zfh2
0.0622127	0.301566	0.545	0.622	1	Flo2
1.75337e-12	0.301417	0.897	0.953	2.30989e-08	RpL14
1.59178e-18	0.301405	0.152	0.247	2.09702e-14	Nxf3
0.0903643	0.301371	0.472	0.633	1	ben
0.315103	0.301215	0.526	0.636	1	Su(Tpl)
0.0144298	0.300967	0.126	0.157	1	Hydr2
7.21163e-10	0.300815	0.308	0.444	9.50061e-06	CG17698
1.27376e-58	0.300462	0.08	0.195	1.67805e-54	lncRNA:CR45082
3.89698e-30	0.30031	0.142	0.258	5.13388e-26	eys
0.379665	0.300239	0.145	0.152	1	CG14894
0.0202568	0.29944	0.154	0.191	1	par-6
0.34597	0.299328	0.465	0.579	1	RhoGEF2
1.10782e-16	0.299047	0.185	0.29	1.45945e-12	Uhg2
1.6311e-06	0.298763	0.698	0.728	0.0214881	MFS17
8.60083e-137	0.298443	0.09	0.286	1.13307e-132	CG30089
9.29363e-07	0.297726	0.115	0.088	0.0122434	CG1246
1.27494e-05	0.297353	0.116	0.094	0.16796	GMF
0.0915282	0.297102	0.559	0.613	1	GEFmeso
0.100678	0.29666	0.116	0.111	1	Hmu
3.57162e-08	0.296195	0.167	0.24	0.000470526	Pi3K92E
0.0920528	0.293947	0.128	0.126	1	CG30109
3.74923e-06	0.293521	0.139	0.192	0.0493924	mthl1
1.85138e-07	0.292837	0.877	0.937	0.00243901	RpS12
3.55762e-24	0.291163	0.229	0.375	4.6868e-20	alpha-Est9
1.06242e-05	0.290067	0.111	0.15	0.139963	CG41520
5.29908e-06	0.289802	0.66	0.72	0.0698101	CtBP
0.00169669	0.289743	0.124	0.111	1	pins
3.04044e-05	0.288388	0.595	0.674	0.400547	bel
0.000415732	0.287555	0.153	0.202	1	tamo
0.993094	0.287488	0.481	0.594	1	Csk
1.87542e-09	0.286926	0.374	0.54	2.47068e-05	Vap33
1.64131e-07	0.286414	0.38	0.537	0.00216227	CanB2
1.01732e-13	0.28293	0.316	0.46	1.34022e-09	spir
9.72431e-17	0.282797	0.113	0.06	1.28108e-12	Traf4
1.96256e-05	0.282685	0.146	0.194	0.258547	P58IPK
8.59437e-15	0.282105	0.177	0.278	1.13222e-10	TBCC
4.32534e-09	0.282074	0.336	0.489	5.69821e-05	wge
7.74096e-19	0.281067	0.178	0.285	1.01979e-14	Duba
3.88357e-37	0.280975	0.159	0.295	5.11621e-33	RN-tre
6.61315e-16	0.280397	0.231	0.352	8.71216e-12	MCU
1.00687e-05	0.280358	0.239	0.319	0.132645	eIF3k
3.42688e-18	0.279467	0.191	0.303	4.51457e-14	CG9795
0.0739516	0.278614	0.187	0.194	1	CG30159
0.00433483	0.278572	0.138	0.174	1	ABCA
9.58083e-06	0.278382	0.14	0.191	0.126218	pcx
0.000118185	0.278248	0.151	0.201	1	Tip60
4.79453e-12	0.278029	0.199	0.291	6.31631e-08	lncRNA:CR43650
1.95246e-06	0.277984	0.378	0.527	0.0257216	KdelR
1.07178e-11	0.276839	0.193	0.289	1.41196e-07	Asph
3.77864e-08	0.275263	0.379	0.537	0.000497798	Fs(2)Ket
3.36973e-21	0.275116	0.212	0.345	4.43929e-17	Dap160
0.974388	0.274724	0.165	0.179	1	fz
0.000482575	0.273543	0.831	0.929	1	RpL10
0.415599	0.27217	0.226	0.265	1	CG42239
0.153209	0.272053	0.116	0.114	1	CG31469
2.69981e-12	0.271766	0.328	0.483	3.55673e-08	cdc14
4.02466e-06	0.271054	0.123	0.098	0.0530209	CG15211
4.6885e-08	0.271003	0.066	0.1	0.000617663	CG11825
3.91072e-08	0.270781	0.204	0.283	0.000515199	CG34423
3.15422e-30	0.269617	0.806	0.886	4.15537e-26	Cyp1
0.0410702	0.269583	0.118	0.112	1	p38c
1.70766e-06	0.269543	0.734	0.75	0.0224967	Nipped-B
2.96378e-09	0.269407	0.213	0.308	3.90449e-05	Syx13
7.54224e-08	0.268866	0.192	0.151	0.000993615	CG42747
1.79779e-14	0.268865	0.22	0.335	2.36841e-10	SCAR
3.40486e-08	0.267313	0.88	0.947	0.000448556	RpL28
0.417138	0.266693	0.521	0.608	1	Nedd4
0.0739682	0.266453	0.115	0.111	1	CG10098
0.295689	0.266173	0.432	0.542	1	Cys
0.633321	0.266035	0.155	0.174	1	AP-2sigma
2.32607e-19	0.265817	0.252	0.401	3.06437e-15	CG43367
3.9491e-13	0.264545	0.233	0.342	5.20255e-09	Karybeta3
2.14185e-07	0.264492	0.376	0.528	0.00282167	Stlk
9.08399e-21	0.264286	0.218	0.338	1.19672e-16	CG10383
2.45057e-18	0.26419	0.183	0.294	3.22838e-14	lncRNA:CR43266
2.0954e-18	0.263658	0.194	0.305	2.76048e-14	Oatp33Eb
3.32373e-34	0.263422	0.168	0.305	4.37868e-30	CG12206
3.88581e-07	0.262288	0.439	0.603	0.00511917	Sap-r
5.54717e-76	0.262151	0.101	0.251	7.30785e-72	Dif
1.35544e-11	0.261655	0.347	0.507	1.78566e-07	Fak
0.00146145	0.261585	0.3	0.389	1	bai
7.11187e-15	0.261361	0.207	0.317	9.36918e-11	CG32115
4.75379e-22	0.261315	0.314	0.485	6.26264e-18	glec
4.89263e-10	0.261226	0.187	0.272	6.44555e-06	CG46466
7.48014e-15	0.260842	0.064	0.111	9.85434e-11	Prx2540-2
0.000173265	0.260707	0.15	0.13	1	spidey
3.08268e-08	0.260508	0.182	0.258	0.000406112	Mo25
1.44187e-09	0.260339	0.26	0.376	1.89952e-05	ghi
0.356912	0.260168	0.179	0.206	1	Pfdn5
1.70307e-40	0.259268	0.123	0.242	2.24362e-36	Bx
0.575916	0.259254	0.206	0.233	1	Prosbeta3
1.13542e-10	0.259113	0.12	0.18	1.49581e-06	CG6066
6.4089e-07	0.25866	0.221	0.301	0.00844308	Prosalpha6
1.43094e-13	0.258326	0.134	0.208	1.88512e-09	CG31650
1.13864e-08	0.257811	0.555	0.561	0.000150004	bab2
6.11732e-11	0.257639	0.222	0.328	8.05896e-07	Amun
5.69275e-39	0.257618	0.242	0.427	7.49962e-35	CG17124
0.405858	0.257504	0.13	0.133	1	EndoGI
4.18061e-18	0.257124	0.195	0.31	5.50754e-14	Drp1
4.9486e-05	0.256186	0.364	0.503	0.651928	Arf102F
0.0772161	0.255871	0.106	0.125	1	eIF6
3.05237e-14	0.25569	0.179	0.277	4.02119e-10	CG15747
5.18343e-17	0.255167	0.275	0.413	6.82865e-13	PHGPx
0.830995	0.254487	0.157	0.171	1	CG13751
4.60103e-06	0.253435	0.264	0.367	0.0606139	Rap2l
0.835122	0.25337	0.486	0.62	1	p23
8.43483e-06	0.253308	0.171	0.231	0.11112	Ipp
2.47891e-16	0.253229	0.215	0.333	3.26571e-12	asRNA:CR45999
0.721686	0.251533	0.503	0.607	1	Ank
0.105041	0.250114	0.139	0.163	1	betaCOP
3.38305e-133	-0.250232	0.225	0.501	4.45682e-129	egl
1.61364e-233	-0.250366	0.039	0.235	2.12581e-229	Stacl
1.14789e-244	-0.250698	0	0.117	1.51223e-240	lncRNA:CR44640
8.90305e-141	-0.251252	0.18	0.442	1.17289e-136	poe
2.44267e-168	-0.251399	0.167	0.442	3.21798e-164	CG32425
8.69622e-264	-0.252012	0.087	0.366	1.14564e-259	Ppcs
1.01844e-288	-0.252292	0.029	0.237	1.34169e-284	CG11200
3.57968e-06	-0.252338	0.771	0.714	0.0471587	kuz
2.27502e-53	-0.252614	0.469	0.642	2.99711e-49	sbr
2.25121e-214	-0.25273	0.034	0.21	2.96575e-210	CG7772
1.9906e-106	-0.252805	0.134	0.328	2.62242e-102	Fdh
3.96733e-169	-0.252994	0.182	0.469	5.22657e-165	CG8929
6.93861e-54	-0.253729	0.095	0.208	9.14093e-50	CG17202
1.1543e-54	-0.253907	0.471	0.65	1.52068e-50	Atf6
7.04865e-160	-0.254193	0.059	0.235	9.28589e-156	p38b
0	-0.254252	0	0.162	0	CG11333
2.05858e-295	-0.254377	0.03	0.244	2.71197e-291	Gnpnat
0	-0.254502	0.043	0.293	0	nAChRalpha3
3.10989e-131	-0.254897	0.097	0.288	4.09697e-127	CG8314
1.26176e-296	-0.255152	0.055	0.31	1.66225e-292	Miga
4.17447e-205	-0.255314	0.008	0.132	5.49944e-201	CG1468
1.46621e-16	-0.25542	0.563	0.62	1.93158e-12	mnb
3.24593e-175	-0.256239	0.084	0.297	4.27619e-171	CG14671
2.23264e-162	-0.25635	0.106	0.332	2.94127e-158	CG5646
1.36311e-156	-0.256874	0.11	0.332	1.79576e-152	tko
1.10567e-145	-0.257649	0.236	0.519	1.45661e-141	CG42724
0	-0.257883	0.028	0.291	0	Gr39a
1.17091e-177	-0.258442	0.062	0.254	1.54256e-173	CG10343
7.3457e-181	-0.258729	0.174	0.465	9.67723e-177	CG14442
8.28019e-42	-0.258771	0.612	0.698	1.09083e-37	CG41378
5.96188e-89	-0.25886	0.214	0.44	7.85418e-85	CG5676
9.7768e-42	-0.258952	0.51	0.729	1.288e-37	CG32368
1.07722e-102	-0.258977	0.077	0.225	1.41913e-98	PSR
3.23843e-149	-0.259127	0.121	0.35	4.26631e-145	CG15152
1.8171e-146	-0.259127	0.071	0.252	2.39384e-142	glob1
4.14649e-72	-0.259466	0.301	0.53	5.46258e-68	cathD
6.76052e-94	-0.259477	0.214	0.439	8.90631e-90	eIF3h
1.72726e-195	-0.260031	0.151	0.438	2.27549e-191	Ate1
6.90948e-127	-0.261666	0.025	0.136	9.10255e-123	CG10657
2.00527e-267	-0.261827	0.012	0.176	2.64174e-263	CG44243
2.42227e-248	-0.262295	0.007	0.146	3.1911e-244	CG7966
5.59447e-295	-0.262307	0.005	0.162	7.37015e-291	CG3597
3.93945e-154	-0.262378	0.134	0.372	5.18983e-150	Zw
1.47351e-112	-0.262635	0.139	0.343	1.9412e-108	Coq7
7.66275e-237	-0.262907	0.005	0.135	1.00949e-232	Orct
3.69432e-87	-0.263305	0.322	0.555	4.8669e-83	fl(2)d
5.91172e-134	-0.263351	0.244	0.53	7.7881e-130	Dp1
2.22536e-237	-0.263826	0.014	0.167	2.93169e-233	CG6574
1.69947e-181	-0.264026	0.023	0.163	2.23888e-177	CG13604
4.04517e-95	-0.265536	0.076	0.218	5.32911e-91	CG5590
6.29099e-286	-0.265652	0.007	0.166	8.28775e-282	bw
1.38638e-109	-0.265813	0.047	0.175	1.82642e-105	mRpL45
0	-0.266009	0.008	0.198	0	wit
3.6649e-131	-0.26627	0.186	0.443	4.82814e-127	rost
3.18903e-185	-0.2666	0.172	0.466	4.20123e-181	qkr58E-3
7.05526e-93	-0.266692	0.056	0.179	9.2946e-89	CG14407
2.42012e-84	-0.26703	0.085	0.222	3.18827e-80	Nfs1
1.16088e-88	-0.267059	0.328	0.553	1.52934e-84	CG6966
4.00507e-126	-0.267962	0.899	0.957	5.27628e-122	aqz
4.56512e-173	-0.268995	0.052	0.23	6.01409e-169	CG11655
5.09487e-75	-0.269815	0.086	0.216	6.71198e-71	CG10674
1.4557e-159	-0.270023	0.194	0.48	1.91774e-155	CG18622
3.25217e-249	-0.270233	0.019	0.189	4.28441e-245	CG1227
3.14304e-218	-0.270314	0.042	0.233	4.14065e-214	Sps2
3.99918e-85	-0.271071	0.055	0.171	5.26853e-81	CG3939
5.13387e-189	-0.271164	0.007	0.118	6.76337e-185	CG6834
2.47756e-241	-0.271505	0.004	0.131	3.26394e-237	lncRNA:CR44150
4.57036e-105	-0.271734	0.076	0.226	6.02099e-101	mRpS7
1.04066e-88	-0.272123	0.062	0.186	1.37096e-84	mRpL49
3.07686e-181	-0.272302	0.039	0.204	4.05346e-177	net
1.81617e-198	-0.27235	0.148	0.428	2.39262e-194	Atg13
7.3201e-54	-0.272545	0.631	0.76	9.6435e-50	kis
1.74446e-177	-0.272557	0.086	0.302	2.29815e-173	ND-AGGG
3.4218e-55	-0.272801	0.462	0.617	4.50788e-51	Xe7
9.69128e-122	-0.27295	0.033	0.153	1.27673e-117	CG12375
2.62866e-201	-0.2731	0.127	0.398	3.463e-197	CG12576
0	-0.273172	0.03	0.29	0	neb
6.06965e-93	-0.273195	0.09	0.239	7.99616e-89	mRpL12
6.31565e-303	-0.273551	0.02	0.218	8.32024e-299	CG18747
5.36607e-152	-0.273571	0.156	0.412	7.06926e-148	CG12746
5.66739e-168	-0.274248	0.071	0.266	7.46622e-164	CG2811
2.22708e-292	-0.27427	0.002	0.148	2.93396e-288	CG14688
5.01372e-110	-0.274274	0.304	0.569	6.60507e-106	Srrm234
1.73962e-165	-0.274293	0.144	0.402	2.29177e-161	Rlip
2.54443e-125	-0.274528	0.03	0.148	3.35203e-121	CG3663
1.1349e-54	-0.275297	0.444	0.606	1.49512e-50	milt
8.90954e-47	-0.27559	0.736	0.927	1.17374e-42	RpS2
1.8728e-258	-0.275852	0.054	0.288	2.46723e-254	CG9444
3.87328e-233	-0.276348	0.026	0.2	5.10266e-229	Ugt50B3
0	-0.276576	0.018	0.218	0	GLaz
0	-0.276936	0.008	0.237	0	Spn31A
4.45385e-142	-0.277069	0.229	0.502	5.86751e-138	CG7611
2.63014e-169	-0.277154	0.201	0.49	3.46495e-165	CG30389
0	-0.277749	0.019	0.227	0	CG8080
2.78785e-112	-0.27866	0.294	0.544	3.67271e-108	Cka
4.90234e-85	-0.278713	0.389	0.606	6.45834e-81	hppy
8.13089e-209	-0.279282	0.044	0.233	1.07116e-204	CG8520
5.45368e-40	-0.279308	0.831	0.964	7.18468e-36	RpL17
7.14583e-60	-0.279346	0.144	0.293	9.41391e-56	e(r)
1.3017e-194	-0.279554	0.044	0.226	1.71485e-190	CG9536
1.28226e-142	-0.280335	0.138	0.373	1.68926e-138	CG11699
9.4608e-128	-0.280461	0.303	0.618	1.24637e-123	PyK
2.15584e-189	-0.280648	0.176	0.476	2.8401e-185	Nulp1
2.69057e-175	-0.281108	0.162	0.44	3.54456e-171	NTPase
0	-0.281867	0.029	0.275	0	CG5599
7.07866e-73	-0.281986	0.373	0.638	9.32543e-69	tud
0	-0.282081	0.008	0.247	0	qtc
4.17152e-231	-0.28233	0.541	0.921	5.49556e-227	mt:CoIII
1.56166e-117	-0.282487	0.145	0.359	2.05733e-113	cni
5.63041e-244	-0.282764	0.103	0.382	7.4175e-240	CG10413
7.58304e-192	-0.283045	0.181	0.481	9.9899e-188	Moca-cyp
1.82623e-213	-0.284894	0.041	0.229	2.40588e-209	CG12173
1.2362e-77	-0.28523	0.066	0.183	1.62857e-73	CG6180
7.51289e-177	-0.285593	0.055	0.236	9.89748e-173	mRpL35
1.94005e-130	-0.287417	0.054	0.204	2.55582e-126	Hacl
6.82886e-93	-0.287552	0.327	0.561	8.99634e-89	Sec16
0	-0.287557	0	0.173	0	CG6300
2.25881e-96	-0.287766	0.306	0.569	2.97575e-92	Non1
5.21038e-103	-0.28797	0.064	0.202	6.86415e-99	CG13220
9.02365e-112	-0.288179	0.286	0.555	1.18878e-107	glo
1.42271e-141	-0.28837	0.105	0.31	1.87428e-137	mRpL28
1.37375e-184	-0.288506	0.01	0.129	1.80978e-180	Ugt35A1
7.91687e-234	-0.288941	0.166	0.492	1.04297e-229	rut
5.20008e-38	-0.289127	0.802	0.955	6.85059e-34	RpL35
5.41666e-227	-0.289567	0.095	0.356	7.13591e-223	wkd
1.88031e-60	-0.289984	0.344	0.559	2.47712e-56	CG10082
7.75905e-132	-0.29041	0.096	0.285	1.02218e-127	EMC4
0	-0.290596	0.027	0.256	0	lncRNA:CR43961
0	-0.290841	0.057	0.358	0	CG9220
9.16342e-68	-0.29161	0.644	0.875	1.20719e-63	CG15098
6.69663e-98	-0.291637	0.352	0.591	8.82213e-94	sxc
6.33878e-299	-0.291735	0.032	0.252	8.35071e-295	Mccc1
7.92101e-196	-0.292547	0.007	0.121	1.04351e-191	Nlg2
8.95621e-143	-0.292609	0.037	0.175	1.17989e-138	CG3534
1.66065e-115	-0.293333	0.066	0.216	2.18773e-111	CG13365
3.94121e-164	-0.293397	0.12	0.358	5.19215e-160	bsk
4.94951e-162	-0.2934	0.234	0.535	6.52049e-158	gzl
2.34173e-216	-0.29377	0.302	0.693	3.08499e-212	mt:Cyt-b
1.31967e-280	-0.293961	0.001	0.136	1.73853e-276	lncRNA:CR46248
0	-0.294028	0.021	0.24	0	Muc14A
1.08128e-201	-0.294232	0.079	0.305	1.42448e-197	CG33090
6.80647e-122	-0.294616	0.286	0.551	8.96685e-118	beta-Man
3.36226e-214	-0.295129	0.057	0.267	4.42945e-210	aay
1.84719e-107	-0.295172	0.093	0.26	2.43349e-103	CG6878
0	-0.295217	0.038	0.289	0	asRNA:CR44894
8.41342e-18	-0.29581	0.436	0.54	1.10838e-13	CG2765
1.48206e-85	-0.296764	0.311	0.523	1.95246e-81	kmr
7.49654e-104	-0.297968	0.131	0.32	9.87594e-100	Tom7
5.53229e-257	-0.29836	0.124	0.43	7.28823e-253	CG8176
2.58808e-212	-0.298433	0.069	0.291	3.40954e-208	CG8199
4.38325e-214	-0.299041	0.004	0.118	5.77449e-210	Sodh-1
8.0639e-226	-0.299047	0.104	0.374	1.06234e-221	CG4658
2.20809e-198	-0.299109	0.002	0.102	2.90894e-194	CG31233
1.07078e-140	-0.299582	0.035	0.169	1.41064e-136	CG31808
3.10501e-225	-0.299797	0.088	0.34	4.09054e-221	CG5039
1.63857e-220	-0.299888	0.386	0.798	2.15866e-216	mt:CoII
5.73576e-206	-0.300135	0.042	0.226	7.55629e-202	CG42486
1.34194e-128	-0.300962	0.047	0.187	1.76787e-124	CG12237
1.98931e-114	-0.301172	0.037	0.156	2.62072e-110	Sptr
9.63532e-91	-0.301269	0.384	0.631	1.26936e-86	Ssdp
1.93606e-220	-0.301415	0.127	0.409	2.55057e-216	chico
8.24493e-166	-0.301569	0.1	0.321	1.08619e-161	Rbcn-3B
1.21943e-154	-0.302146	0.175	0.441	1.60648e-150	Tim17a2
4.089e-272	-0.30242	0.134	0.464	5.38685e-268	Gel
8.83734e-230	-0.302476	0.109	0.384	1.16423e-225	Fem-1
6.42634e-224	-0.305209	0.162	0.472	8.46606e-220	qless
2.54562e-101	-0.305322	0.334	0.587	3.3536e-97	cass
0	-0.30549	0.025	0.286	0	CG42340
1.61195e-137	-0.306075	0.045	0.19	2.12358e-133	CG10932
2.73075e-42	-0.306583	0.809	0.956	3.59748e-38	RpL6
3.22907e-169	-0.306783	0.142	0.389	4.25398e-165	w
1.43618e-133	-0.306798	0.248	0.518	1.89202e-129	su(sable)
8.30686e-297	-0.308143	0.097	0.406	1.09435e-292	RhoBTB
4.73945e-165	-0.308753	0.214	0.495	6.24375e-161	br
3.312e-142	-0.309338	0.062	0.228	4.36323e-138	CG7382
4.98341e-151	-0.309948	0.034	0.175	6.56514e-147	Zip89B
6.48552e-199	-0.310415	0.099	0.345	8.54402e-195	Rbcn-3A
0	-0.310565	0.011	0.236	0	ZnT77C
0	-0.310729	0.057	0.379	0	CG11357
1.82435e-101	-0.310863	0.223	0.465	2.4034e-97	QIL1
1.25737e-191	-0.311166	0.094	0.328	1.65646e-187	prel
5.1032e-291	-0.311404	0.09	0.386	6.72295e-287	CG7206
1.92116e-147	-0.311771	0.234	0.512	2.53093e-143	Edc3
1.54235e-228	-0.311849	0.151	0.462	2.03189e-224	CG15814
1.25088e-55	-0.313689	0.819	0.861	1.64791e-51	lola
0	-0.314632	0.032	0.258	0	CG5577
5.7154e-226	-0.314755	0.154	0.458	7.52947e-222	Hmgcr
4.35554e-60	-0.314806	0.668	0.747	5.73798e-56	psq
1.34163e-84	-0.31605	0.357	0.57	1.76746e-80	Mad
4.84737e-209	-0.316182	0.171	0.48	6.38592e-205	ClC-c
1.13823e-248	-0.316477	0.074	0.326	1.49951e-244	brm
0	-0.317033	0.012	0.223	0	side-VI
3.8401e-265	-0.317312	0.105	0.399	5.05895e-261	CG2162
4.3764e-173	-0.317607	0.172	0.458	5.76547e-169	TfIIA-L
1.2791e-223	-0.31824	0.166	0.482	1.68509e-219	Pi3K68D
1.54442e-119	-0.318897	0.132	0.336	2.03462e-115	EMC7
3.79521e-227	-0.31939	0.176	0.507	4.99982e-223	betaTub97EF
1.31011e-108	-0.319758	0.034	0.147	1.72594e-104	mt:ND2
5.3447e-109	-0.319848	0.362	0.622	7.0411e-105	tral
2.05426e-178	-0.31997	0.095	0.32	2.70629e-174	Prx3
2.93138e-115	-0.320479	0.071	0.225	3.8618e-111	CG14817
7.32619e-146	-0.320878	0.113	0.326	9.65152e-142	Got2
2.60685e-123	-0.321068	0.079	0.246	3.43426e-119	dj-1beta
1.72044e-245	-0.321751	0.14	0.451	2.26651e-241	SF1
3.75445e-139	-0.322117	0.161	0.405	4.94611e-135	elm
4.85009e-98	-0.322291	0.323	0.562	6.38951e-94	BtbVII
0	-0.322511	0.055	0.323	0	CG5455
6.40813e-226	-0.322885	0.016	0.166	8.44207e-222	CG1628
0	-0.323146	0.038	0.319	0	lncRNA:CR45170
7.07294e-140	-0.324685	0.262	0.541	9.31789e-136	CG31211
4.00287e-54	-0.324783	0.038	0.114	5.27338e-50	bi
1.69865e-131	-0.325693	0.05	0.196	2.2378e-127	nolo
1.03057e-181	-0.32588	0.021	0.159	1.35768e-177	otk
9.12421e-199	-0.326067	0.083	0.312	1.20202e-194	CG5335
3.06345e-201	-0.326598	0.149	0.44	4.03579e-197	nes
3.23039e-202	-0.32681	0.177	0.483	4.25572e-198	ZnT63C
2.9104e-217	-0.326888	0.163	0.473	3.83416e-213	Pp2A-29B
2.82593e-178	-0.327469	0.145	0.412	3.72288e-174	Gyg
1.23176e-140	-0.328763	0.206	0.481	1.62272e-136	ScsbetaA
6.43891e-124	-0.329163	0.282	0.564	8.48262e-120	UbcE2H
2.40859e-48	-0.329262	0.442	0.682	3.17307e-44	akirin
1.62702e-87	-0.329633	0.33	0.543	2.14344e-83	cbt
1.19066e-259	-0.330271	0.012	0.172	1.56858e-255	veil
5.57236e-77	-0.330529	0.07	0.19	7.34103e-73	LysX
1.85182e-188	-0.330573	0.119	0.37	2.43959e-184	Pgd
1.02459e-299	-0.330616	0.083	0.377	1.34979e-295	Pisd
1.46667e-94	-0.331542	0.092	0.245	1.93219e-90	CG6762
0	-0.331747	0.001	0.25	0	Ugt35E2
8.7554e-164	-0.331763	0.147	0.404	1.15344e-159	Got1
6.19196e-225	-0.332209	0.014	0.16	8.15728e-221	Agpat2
2.0818e-225	-0.332635	0.139	0.439	2.74256e-221	mRpS9
0	-0.333366	0.048	0.318	0	Sclp
4.84017e-181	-0.333418	0.016	0.145	6.37644e-177	CG42846
5.24924e-91	-0.333639	0.086	0.229	6.91535e-87	Tom40
1.02546e-107	-0.334029	0.316	0.546	1.35095e-103	lncRNA:CR33963
4.93091e-128	-0.334056	0.224	0.476	6.49597e-124	Best1
3.78473e-260	-0.334498	0.078	0.343	4.98601e-256	ras
8.71069e-49	-0.334539	0.666	0.785	1.14755e-44	CG43658
5.02589e-145	-0.335568	0.061	0.227	6.62111e-141	CG5504
0	-0.335677	0.001	0.185	0	ry
7.84563e-105	-0.336725	0.37	0.631	1.03358e-100	osa
0	-0.338101	0.027	0.305	0	lncRNA:CR43493
8.69747e-255	-0.338952	0.11	0.398	1.1458e-250	qkr54B
8.71589e-244	-0.339733	0.008	0.15	1.14823e-239	CG14957
3.86572e-193	-0.34101	0.195	0.505	5.0927e-189	CG1513
1.27136e-215	-0.341345	0.172	0.491	1.6749e-211	Pp1alpha-96A
6.37929e-201	-0.341769	0.157	0.446	8.40408e-197	Rab32
1.95982e-260	-0.342006	0.038	0.246	2.58187e-256	Etf-QO
1.35376e-284	-0.342394	0.085	0.369	1.78344e-280	put
0	-0.343376	0.004	0.191	0	AhcyL2
6.95568e-88	-0.343715	0.263	0.51	9.16341e-84	sba
2.1439e-37	-0.34404	0.721	0.911	2.82437e-33	RpS15Aa
3.14289e-205	-0.344097	0.059	0.265	4.14044e-201	Hmt-1
5.45807e-164	-0.344281	0.087	0.294	7.19047e-160	CG34347
8.84669e-225	-0.344372	0.113	0.392	1.16546e-220	CG3625
3.53346e-251	-0.345408	0.006	0.146	4.65498e-247	CG6293
1.29509e-107	-0.345468	0.332	0.576	1.70615e-103	E23
1.42493e-224	-0.347739	0.038	0.227	1.87721e-220	CG32196
1.80539e-37	-0.348107	0.558	0.623	2.37843e-33	lncRNA:CR45054
4.94112e-192	-0.348365	0.204	0.506	6.50943e-188	Tab2
0	-0.34889	0.012	0.282	0	asRNA:CR46145
5.84611e-186	-0.349751	0.059	0.251	7.70166e-182	Aprt
2.05592e-263	-0.35078	0	0.126	2.70846e-259	pHCl-2
0	-0.351445	0.005	0.238	0	Mipp1
4.87253e-51	-0.356285	0.131	0.254	6.41907e-47	miple2
1.86057e-86	-0.356601	0.386	0.598	2.45112e-82	CG41099
5.49197e-255	-0.356777	0.039	0.246	7.23513e-251	CG3420
5.4712e-72	-0.357163	0.525	0.681	7.20776e-68	Sap47
7.7961e-88	-0.357633	0.16	0.346	1.02706e-83	CG5532
8.92048e-53	-0.358417	0.767	0.939	1.17518e-48	RpL24
3.60254e-202	-0.358505	0.036	0.209	4.74598e-198	CG4972
7.71055e-195	-0.359222	0.169	0.466	1.01579e-190	Rheb
6.72159e-167	-0.359382	0.066	0.253	8.85503e-163	GstO2
1.98812e-170	-0.359688	0.022	0.155	2.61915e-166	Jheh2
1.7787e-283	-0.360268	0.008	0.169	2.34326e-279	CG11034
3.91065e-291	-0.361244	0.044	0.279	5.15189e-287	Irp-1B
2.35875e-161	-0.362897	0.072	0.26	3.10741e-157	GLS
0	-0.36295	0.004	0.205	0	OtopLb
1.05163e-299	-0.363269	0.054	0.309	1.38542e-295	Cyp4d8
0	-0.364081	0.061	0.357	0	pasha
0	-0.364338	0.016	0.29	0	CG10175
1.64955e-162	-0.364849	0.175	0.449	2.17311e-158	CG8839
0	-0.365079	0.024	0.255	0	CG6321
1.299e-52	-0.365153	0.846	0.978	1.7113e-48	sta
7.58947e-61	-0.365289	0.59	0.687	9.99837e-57	PNUTS
0	-0.365513	0.035	0.273	0	CG32407
2.35793e-217	-0.365578	0.185	0.504	3.10634e-213	Socs16D
7.61357e-251	-0.366001	0.006	0.146	1.00301e-246	CG9497
2.08442e-130	-0.366113	0.062	0.22	2.74601e-126	CG14483
1.07053e-80	-0.366812	0.601	0.876	1.41032e-76	RpL4
8.04997e-76	-0.367153	0.461	0.719	1.0605e-71	egh
2.22895e-243	-0.367514	0.1	0.373	2.93642e-239	mdy
2.50303e-188	-0.367833	0.077	0.292	3.29749e-184	CG10602
6.10984e-172	-0.368799	0.04	0.2	8.0491e-168	CG9471
2.09055e-90	-0.36884	0.411	0.707	2.75409e-86	Cyt-b5
8.57188e-288	-0.369081	0.013	0.186	1.12926e-283	Ugt36E1
1.59886e-295	-0.369224	0.06	0.319	2.10634e-291	CG40470
1.16109e-267	-0.36925	0.042	0.261	1.52962e-263	CG6191
2.00245e-265	-0.37311	0.105	0.4	2.63803e-261	Ucp4A
2.71671e-251	-0.373231	0.028	0.217	3.57899e-247	CG15209
2.75154e-228	-0.373707	0.043	0.241	3.62488e-224	CG5567
0	-0.374309	0.064	0.357	0	CG17065
1.97443e-215	-0.374419	0.21	0.545	2.60111e-211	dom
0	-0.374422	0.008	0.204	0	Cyp4ae1
0	-0.374718	0.011	0.228	0	CG31097
5.86904e-190	-0.375341	0.208	0.525	7.73187e-186	CG32195
1.49332e-222	-0.375565	0.18	0.498	1.9673e-218	CG1578
1.27286e-264	-0.375805	0.123	0.428	1.67687e-260	EDTP
5.34165e-71	-0.375891	0.793	0.966	7.03709e-67	RpL7A
2.81032e-195	-0.375941	0.007	0.122	3.70232e-191	Cyp28a5
0	-0.376744	0.064	0.346	0	AMPKalpha
6.35119e-248	-0.377288	0.033	0.227	8.36705e-244	pk
6.66757e-161	-0.377445	0.124	0.36	8.78386e-157	CG7414
8.40854e-192	-0.377744	0.154	0.443	1.10774e-187	Ppa
1.60981e-247	-0.378494	0.165	0.493	2.12076e-243	Dp
3.71012e-108	-0.378851	0.344	0.579	4.88771e-104	Acsl
1.81873e-208	-0.379091	0.184	0.491	2.39599e-204	lncRNA:CR30055
5.34833e-216	-0.380233	0.16	0.464	7.04589e-212	l(1)G0193
2.42614e-155	-0.380273	0.013	0.122	3.1962e-151	Cyp4e3
0	-0.381134	0.039	0.316	0	CG12024
1.0843e-23	-0.381511	0.577	0.739	1.42846e-19	kek5
4.67444e-230	-0.381578	0.007	0.139	6.15811e-226	Ugt37D1
6.96072e-297	-0.381607	0.001	0.145	9.17005e-293	CG4462
1.84333e-90	-0.381776	0.464	0.658	2.4284e-86	Sin3A
0	-0.381799	0.013	0.29	0	CG14857
1.45996e-162	-0.381875	0.219	0.507	1.92336e-158	C3G
2.01765e-69	-0.382789	0.649	0.89	2.65805e-65	RpLP0
4.05792e-224	-0.383128	0.009	0.143	5.3459e-220	CG9452
0	-0.383288	0.035	0.309	0	mim
1.06866e-221	-0.383465	0.151	0.456	1.40785e-217	Whamy
5.87788e-159	-0.383693	0.235	0.526	7.74352e-155	CG2924
2.36062e-117	-0.383707	0.308	0.558	3.10988e-113	CG7139
1.24807e-262	-0.383848	0.128	0.439	1.64421e-258	Fbl6
2.10897e-138	-0.384369	0.059	0.219	2.77836e-134	Catsup
4.01584e-286	-0.385411	0.103	0.404	5.29047e-282	Rgl
5.54885e-51	-0.38595	0.519	0.654	7.31006e-47	CG9005
0	-0.386855	0.009	0.289	0	lncRNA:CR44986
1.04201e-129	-0.386956	0.28	0.567	1.37274e-125	vib
3.84343e-259	-0.387021	0.074	0.333	5.06334e-255	CG2059
1.76928e-74	-0.387063	0.416	0.602	2.33085e-70	lncRNA:CR43651
6.62779e-138	-0.389503	0.266	0.539	8.73145e-134	Paip2
7.34544e-241	-0.390227	0.14	0.442	9.67688e-237	CG4887
0	-0.390709	0.04	0.362	0	mino
1.81466e-127	-0.391307	0.401	0.716	2.39064e-123	Desat1
0	-0.391386	0.001	0.169	0	CG32750
4.45165e-199	-0.391494	0.144	0.427	5.8646e-195	TSG101
9.62045e-96	-0.391785	0.683	0.798	1.2674e-91	Not1
1.5027e-173	-0.391984	0.179	0.451	1.97966e-169	Roc2
3.12155e-211	-0.392105	0.17	0.48	4.11233e-207	CG17493
6.56331e-178	-0.392291	0.113	0.353	8.64651e-174	CG6178
8.70724e-169	-0.39344	0.131	0.379	1.14709e-164	CG8993
3.28002e-238	-0.394793	0.089	0.346	4.3211e-234	GstE7
7.30737e-191	-0.394838	0.23	0.55	9.62673e-187	Smox
1.03849e-166	-0.395371	0.255	0.544	1.36811e-162	CG7766
1.47182e-219	-0.395593	0.054	0.262	1.93898e-215	eIF2Balpha
3.92936e-172	-0.395951	0.146	0.41	5.17653e-168	Nurf-38
3.28043e-255	-0.396767	0.131	0.447	4.32164e-251	CG44242
4.49299e-143	-0.397331	0.059	0.222	5.91906e-139	CG1662
3.58592e-93	-0.397672	0.047	0.161	4.72409e-89	drm
1.72348e-154	-0.397881	0.222	0.519	2.27052e-150	Tsp42Eg
6.43621e-251	-0.398931	0.128	0.433	8.47906e-247	FoxK
1.02069e-114	-0.399209	0.322	0.573	1.34466e-110	Nop17l
4.97577e-141	-0.399797	0.246	0.54	6.55508e-137	CG31673
4.81413e-65	-0.399878	0.781	0.958	6.34214e-61	RpS10b
0	-0.399954	0.005	0.231	0	Reg-2
2.98909e-89	-0.400105	0.034	0.131	3.93783e-85	Vha100-5
3.51066e-119	-0.400319	0.336	0.595	4.62494e-115	CG31712
5.69863e-260	-0.400475	0.073	0.329	7.50738e-256	Cchl
8.54054e-246	-0.400813	0.117	0.408	1.12513e-241	CG5355
1.62392e-107	-0.401721	0.234	0.479	2.13935e-103	CG13551
3.77621e-209	-0.402528	0.14	0.428	4.97478e-205	CG17272
0	-0.402604	0.011	0.229	0	CG7888
3.76421e-84	-0.402608	0.556	0.837	4.95898e-80	RpS14a
0	-0.403375	0.015	0.258	0	CG9008
7.84685e-229	-0.40422	0.115	0.394	1.03374e-224	CG8306
1.23337e-177	-0.404353	0.051	0.228	1.62484e-173	CG6908
0	-0.405303	0	0.235	0	CG6726
3.74517e-203	-0.405836	0.197	0.505	4.93388e-199	Cln7
1.25699e-36	-0.407399	0.046	0.11	1.65596e-32	Chs2
2.05265e-59	-0.407856	0.585	0.728	2.70416e-55	sbb
0	-0.408572	0.005	0.208	0	CG33281
6.00134e-215	-0.408656	0.161	0.471	7.90616e-211	Rab4
8.77025e-166	-0.409263	0.075	0.269	1.15539e-161	Ahcy
1.1726e-193	-0.409367	0.017	0.153	1.54478e-189	GstE5
6.4211e-306	-0.410063	0	0.146	8.45915e-302	CG7968
4.73268e-206	-0.410716	0.126	0.395	6.23483e-202	GstE3
2.70751e-284	-0.412079	0.061	0.314	3.56688e-280	bab1
8.91152e-273	-0.412421	0.116	0.429	1.174e-268	Zip99C
1.24277e-69	-0.413152	0.546	0.666	1.63723e-65	lilli
1.2141e-80	-0.41319	0.442	0.617	1.59946e-76	Mef2
6.90733e-242	-0.413685	0.183	0.516	9.09971e-238	wech
3.38717e-175	-0.414079	0.191	0.486	4.46226e-171	CG3566
0	-0.414901	0.013	0.262	0	Ace
6.13009e-267	-0.415374	0.108	0.407	8.07578e-263	CG14184
1.82585e-292	-0.415839	0.054	0.304	2.40538e-288	CG31098
1.43846e-115	-0.416552	0.408	0.643	1.89502e-111	Crtc
6.13224e-116	-0.416556	0.338	0.588	8.07862e-112	JIL-1
0	-0.417047	0.01	0.274	0	ELOVL
0	-0.417253	0.077	0.407	0	Ziz
4.59652e-165	-0.417364	0.08	0.278	6.05545e-161	mEFTu1
0	-0.417728	0.141	0.5	0	ZnT41F
6.12114e-224	-0.417772	0.176	0.499	8.06399e-220	AdipoR
4.52886e-68	-0.418979	0.539	0.654	5.96632e-64	conu
1.76234e-87	-0.420529	0.708	0.931	2.32171e-83	RpL3
6.54622e-261	-0.421233	0.123	0.432	8.62399e-257	Nipsnap
3.99746e-273	-0.421702	0.093	0.378	5.26626e-269	Cndp2
0	-0.421813	0.095	0.429	0	CG5819
4.70496e-297	-0.422507	0.129	0.469	6.19831e-293	HmgD
3.29835e-211	-0.423759	0.21	0.53	4.34524e-207	Dscam4
8.37273e-172	-0.424492	0.248	0.562	1.10302e-167	CG17841
5.6316e-295	-0.425035	0.053	0.303	7.41907e-291	ScsbetaG
1.78229e-50	-0.425043	0.704	0.761	2.34799e-46	Eip63E
0	-0.425185	0.098	0.443	0	C1GalTA
6.44264e-267	-0.425751	0.112	0.411	8.48753e-263	su(r)
3.59474e-259	-0.426077	0.073	0.328	4.7357e-255	CG1902
0.260928	-0.426176	0.427	0.479	1	CanA-14F
0	-0.426277	0.054	0.331	0	CG14131
6.71333e-308	-0.42638	0.065	0.339	8.84415e-304	lncRNA:CR45215
1.47644e-194	-0.426912	0.098	0.331	1.94507e-190	ptc
1.06103e-287	-0.427706	0.064	0.323	1.3978e-283	rdog
4.30603e-191	-0.428074	0.19	0.5	5.67276e-187	Tsp29Fa
4.92719e-10	-0.428535	0.539	0.643	6.49108e-06	how
0	-0.428798	0.006	0.175	0	CG34456
7.09998e-280	-0.429161	0.066	0.324	9.35352e-276	CG10863
0	-0.429299	0.101	0.475	0	cu
1.54604e-231	-0.431507	0.145	0.451	2.03676e-227	yip2
1.82063e-135	-0.43279	0.66	0.903	2.3985e-131	Bacc
6.63246e-262	-0.433927	0.027	0.217	8.73761e-258	CG10672
2.07197e-270	-0.43424	0.035	0.244	2.72962e-266	Cyp9b2
9.09849e-238	-0.436954	0.178	0.513	1.19863e-233	endos
9.81723e-196	-0.437036	0.053	0.24	1.29332e-191	Prestin
0	-0.438115	0.049	0.33	0	Oscillin
4.41803e-247	-0.438665	0.001	0.123	5.82032e-243	Nha1
3.00225e-189	-0.43869	0.072	0.281	3.95516e-185	Fdx2
0	-0.439536	0.004	0.285	0	Adh
0	-0.441029	0.01	0.256	0	Ptp52F
1.33173e-275	-0.44129	0.033	0.244	1.75441e-271	Takl1
0	-0.442273	0.014	0.259	0	Zip88E
3.92541e-183	-0.442456	0.105	0.34	5.17133e-179	GstE1
4.54028e-214	-0.444614	0.208	0.523	5.98136e-210	wrd
3.97733e-252	-0.445871	0.104	0.389	5.23973e-248	Mitofilin
0	-0.446518	0.113	0.457	0	CG12824
3.98403e-133	-0.44744	0.36	0.618	5.24856e-129	gro
0	-0.447573	0.019	0.238	0	CG17264
2.7745e-173	-0.44872	0.256	0.559	3.65513e-169	Pka-R1
6.25149e-230	-0.448988	0.186	0.519	8.23571e-226	maf-S
3.69285e-200	-0.449239	0.182	0.482	4.86497e-196	Akr1B
0	-0.450695	0.029	0.323	0	Taz
8.46274e-125	-0.451252	0.362	0.636	1.11488e-120	schlank
1.27937e-176	-0.45157	0.091	0.31	1.68544e-172	CG13102
1.29669e-225	-0.453471	0.193	0.522	1.70825e-221	AcCoAS
0	-0.454373	0.02	0.278	0	CG5758
7.64948e-119	-0.454654	0.361	0.595	1.00774e-114	CG11873
2.78477e-148	-0.455126	0.336	0.67	3.66865e-144	ND-ACP
8.89508e-301	-0.456365	0.069	0.344	1.17184e-296	CG17121
6.11636e-69	-0.456979	0.807	0.835	8.05769e-65	par-1
1.81112e-99	-0.457291	0.478	0.655	2.38597e-95	gw
5.32353e-88	-0.457309	0.593	0.756	7.01322e-84	jim
2.51679e-282	-0.457702	0.052	0.292	3.31561e-278	Charon
6.39313e-185	-0.458334	0.208	0.521	8.4223e-181	Scsalpha1
1.04773e-191	-0.459668	0.264	0.613	1.38028e-187	CG13516
0	-0.461215	0.001	0.294	0	CG3014
0	-0.46307	0.045	0.294	0	nvd
2.61461e-204	-0.463892	0.181	0.494	3.44449e-200	ND-15
3.81397e-54	-0.464009	0.436	0.601	5.02453e-50	dally
9.41398e-254	-0.464057	0.196	0.543	1.2402e-249	Synd
5.02663e-97	-0.465894	0.314	0.536	6.62208e-93	Oatp30B
0	-0.467223	0.061	0.482	0	Fst
3.48817e-269	-0.46817	0.054	0.29	4.59532e-265	Hydr1
0	-0.468206	0.014	0.211	0	Jheh1
5.68163e-199	-0.468487	0.113	0.363	7.48498e-195	ATPCL
6.05396e-206	-0.469886	0.002	0.108	7.97549e-202	Btnd
3.76815e-230	-0.471124	0.038	0.227	4.96416e-226	colt
5.48087e-249	-0.471358	0.177	0.504	7.2205e-245	CG2991
1.15872e-297	-0.471664	0.126	0.456	1.52649e-293	mfrn
0	-0.471885	0.028	0.365	0	Pgant2
6.11957e-96	-0.471931	0.394	0.59	8.06192e-92	CAH3
8.21147e-255	-0.472457	0.111	0.4	1.08178e-250	CG10516
1.08885e-87	-0.472725	0.429	0.64	1.43446e-83	stx
1.12483e-252	-0.473096	0.171	0.499	1.48185e-248	Pat1
3.5188e-228	-0.473197	0.131	0.427	4.63567e-224	mt:ND5
2.7058e-143	-0.474494	0.084	0.269	3.56462e-139	CG9231
0	-0.474577	0.062	0.38	0	Mpi
0	-0.475121	0.059	0.337	0	CG6659
4.31094e-162	-0.47614	0.294	0.573	5.67923e-158	CG9003
2.31343e-118	-0.477435	0.477	0.797	3.04771e-114	awd
0	-0.478632	0.004	0.264	0	alpha-Est1
0	-0.480067	0.017	0.249	0	nSyb
8.14503e-98	-0.4801	0.367	0.576	1.07303e-93	trio
0	-0.480575	0.001	0.258	0	CG17110
5.73866e-89	-0.480725	0.38	0.585	7.56011e-85	vri
0	-0.482129	0.013	0.251	0	CG34354
1.61026e-62	-0.482275	0.744	0.934	2.12135e-58	RpL35A
1.31514e-305	-0.483209	0.039	0.272	1.73257e-301	L2HGDH
1.07671e-105	-0.483231	0.444	0.648	1.41846e-101	Atg17
0	-0.485388	0.021	0.298	0	Tsp42Er
0	-0.487647	0.002	0.271	0	EndoU
1.44323e-264	-0.487752	0.179	0.523	1.90131e-260	for
8.04728e-95	-0.488042	0.71	0.789	1.06015e-90	CG45050
8.88549e-214	-0.489294	0.205	0.522	1.17057e-209	mlt
7.83982e-177	-0.489548	0.225	0.509	1.03282e-172	CG7115
2.13005e-149	-0.490891	0.335	0.614	2.80612e-145	mRpS5
6.93435e-51	-0.492825	0.57	0.64	9.13531e-47	Pkn
4.2255e-288	-0.493024	0.122	0.44	5.56667e-284	ck
7.41401e-106	-0.493295	0.238	0.471	9.76722e-102	CG30197
0	-0.494035	0.004	0.202	0	CG11893
0	-0.494397	0.003	0.254	0	CG8654
2.67958e-143	-0.494681	0.274	0.547	3.53007e-139	rdgB
5.25567e-244	-0.495439	0.081	0.336	6.92382e-240	Rpi
0	-0.495563	0.008	0.35	0	Pkcdelta
0	-0.495631	0.01	0.211	0	CG8132
6.55338e-138	-0.496664	0.396	0.647	8.63342e-134	MRP
0	-0.497774	0.083	0.408	0	RhoU
0	-0.498294	0.047	0.346	0	CG13658
1.0069e-268	-0.498384	0.156	0.497	1.32649e-264	Herp
2.16657e-201	-0.500594	0.267	0.568	2.85424e-197	CG31145
0	-0.500597	0.109	0.452	0	CG6420
0	-0.500646	0.042	0.353	0	CG42327
4.70121e-294	-0.501049	0.035	0.255	6.19337e-290	Cyp6a22
0	-0.50253	0.019	0.271	0	CG17597
1.56311e-139	-0.505024	0.353	0.609	2.05925e-135	Mitf
0	-0.505102	0.033	0.395	0	lncRNA:CR43242
1.65209e-241	-0.506115	0.11	0.392	2.17646e-237	Chchd3
2.18703e-150	-0.506762	0.35	0.649	2.8812e-146	Idh
2.42436e-230	-0.507216	0.137	0.433	3.19385e-226	Gfat2
1.24435e-274	-0.507243	0.132	0.454	1.63931e-270	l(2)k09913
1.12784e-256	-0.508311	0.136	0.45	1.48582e-252	CG10165
3.55831e-159	-0.508746	0.261	0.548	4.68772e-155	IP3K2
2.78157e-162	-0.509153	0.297	0.584	3.66445e-158	dsd
8.57309e-239	-0.509632	0.15	0.449	1.12942e-234	LRP1
2.64899e-192	-0.510378	0.241	0.56	3.48977e-188	CG45060
0	-0.511513	0.027	0.36	0	CG31674
3.85156e-245	-0.512095	0.171	0.495	5.07404e-241	sturkopf
1.45599e-281	-0.513452	0.06	0.312	1.91812e-277	Cyp9c1
0	-0.513989	0.004	0.288	0	asRNA:CR45142
0	-0.514372	0.022	0.318	0	nvy
0	-0.514415	0.099	0.447	0	CG5028
0	-0.516396	0.019	0.301	0	CG1673
1.01926e-81	-0.517341	0.683	0.727	1.34278e-77	rl
0	-0.518305	0.067	0.37	0	lncRNA:flam
1.54574e-189	-0.518721	0.257	0.553	2.03636e-185	RhoGAP1A
3.5098e-189	-0.519623	0.282	0.617	4.62381e-185	mxt
0	-0.519676	0.016	0.306	0	fbp
0	-0.520214	0.151	0.504	0	CG1440
0	-0.522696	0.098	0.433	0	kar
0	-0.522805	0.022	0.258	0	Jheh3
0	-0.525944	0.097	0.438	0	CG14764
0	-0.527152	0.126	0.5	0	SmD3
8.33229e-302	-0.528187	0.094	0.399	1.0977e-297	Tina-1
7.05676e-222	-0.53024	0.143	0.437	9.29657e-218	CG11151
8.97731e-209	-0.532315	0.244	0.568	1.18267e-204	CG12004
1.40925e-160	-0.533061	0.31	0.643	1.85654e-156	MSBP
5.80416e-298	-0.533082	0.065	0.329	7.6464e-294	CG1907
0	-0.534833	0.002	0.249	0	CG7059
0	-0.535218	0.019	0.346	0	CG31076
0	-0.537394	0.049	0.406	0	nom
1.62923e-117	-0.540064	0.445	0.639	2.14634e-113	Pcf11
1.89311e-273	-0.540073	0.139	0.452	2.49399e-269	CG13384
0	-0.541096	0.028	0.3	0	P5cr-2
0	-0.544807	0.047	0.361	0	CG34232
2.25464e-229	-0.545512	0.225	0.55	2.97026e-225	aralar1
0	-0.545811	0.001	0.326	0	t
3.83874e-126	-0.547106	0.451	0.654	5.05716e-122	Cals
0	-0.547585	0.054	0.363	0	Pex13
1.16766e-284	-0.547658	0.161	0.5	1.53828e-280	jing
0	-0.547711	0.023	0.277	0	CG7992
0	-0.548387	0.017	0.247	0	CG10877
0	-0.549288	0.014	0.265	0	CG5321
1.21799e-241	-0.554189	0.228	0.572	1.60459e-237	Pdk
2.935e-226	-0.554475	0.109	0.376	3.86656e-222	Mtpbeta
1.29695e-252	-0.554639	0.181	0.512	1.7086e-248	pdgy
0	-0.554994	0	0.181	0	Alp13
1.07805e-90	-0.556952	0.775	0.81	1.42022e-86	tai
2.01449e-291	-0.557051	0.133	0.463	2.65389e-287	Men
0	-0.557291	0.07	0.416	0	SecS
0	-0.558357	0.03	0.39	0	CG7530
3.70191e-235	-0.562016	0.201	0.538	4.87689e-231	CG10417
6.21034e-136	-0.562442	0.458	0.787	8.18151e-132	eEF1gamma
0	-0.562854	0.018	0.285	0	Ugt35C1
8.0832e-154	-0.56448	0.381	0.691	1.06488e-149	CAP
1.33244e-96	-0.566257	0.593	0.833	1.75536e-92	Argk
2.83401e-182	-0.569889	0.367	0.694	3.73352e-178	Ubi-p5E
0	-0.570451	0.015	0.355	0	Tdc1
0	-0.570574	0.031	0.314	0	CG18473
3.75047e-269	-0.571696	0.072	0.33	4.94087e-265	CG5044
1.5621e-223	-0.57481	0.15	0.452	2.05791e-219	ND-B14.5B
7.12204e-126	-0.576525	0.703	0.938	9.38257e-122	Rack1
0	-0.57658	0	0.302	0	asRNA:CR45214
0	-0.576603	0	0.195	0	CG10226
0	-0.578853	0.081	0.404	0	Mec2
0	-0.580367	0.114	0.492	0	CG2246
1.50956e-280	-0.581265	0.16	0.498	1.9887e-276	lovit
2.64216e-269	-0.582221	0.037	0.246	3.48078e-265	CG16935
5.57742e-299	-0.582443	0.1	0.405	7.3477e-295	CG6028
1.08581e-142	-0.583869	0.374	0.616	1.43044e-138	Mur2B
2.21117e-248	-0.584202	0.036	0.237	2.91299e-244	mt:ND6
2.2537e-263	-0.584582	0.087	0.364	2.96903e-259	mt:ND4
2.66781e-246	-0.584924	0.229	0.585	3.51457e-242	Kank
0	-0.585329	0.03	0.268	0	CG31075
2.59798e-261	-0.585882	0.06	0.297	3.42257e-257	Sccpdh2
0	-0.5861	0.075	0.396	0	alpha-Est3
0	-0.586483	0.048	0.393	0	SCOT
0	-0.586561	0.074	0.417	0	Dab
0	-0.586719	0.004	0.34	0	CG13308
4.29277e-178	-0.587379	0.064	0.258	5.6553e-174	spok
0	-0.587549	0.017	0.347	0	lncRNA:CR42651
0	-0.588459	0.071	0.392	0	CG10623
0	-0.588623	0.007	0.233	0	Orcokinin
0	-0.588725	0.009	0.188	0	CG9451
3.52127e-54	-0.590024	0.789	0.953	4.63892e-50	RpS3
4.37564e-181	-0.591429	0.315	0.609	5.76447e-177	CG17683
1.37356e-175	-0.592877	0.535	0.777	1.80952e-171	eIF4G1
3.02252e-275	-0.595763	0.162	0.496	3.98187e-271	melt
8.99017e-158	-0.596511	0.269	0.577	1.18437e-153	CG44250
0	-0.596697	0.012	0.225	0	CG42489
4.92876e-140	-0.598013	0.35	0.585	6.49315e-136	Clk
3.34612e-298	-0.598091	0.114	0.434	4.40817e-294	Cyp6d5
9.69781e-138	-0.5981	0.415	0.74	1.27759e-133	CG6115
0	-0.599255	0.079	0.418	0	by
2.52339e-107	-0.599783	0.567	0.705	3.32432e-103	Dys
2.54011e-281	-0.600167	0.064	0.317	3.34634e-277	ND-23
6.15342e-78	-0.600984	0.34	0.532	8.10651e-74	CG17834
0	-0.604999	0.08	0.428	0	clu
2.97511e-289	-0.605801	0.132	0.464	3.91941e-285	Pdhb
0	-0.605962	0.07	0.394	0	bigmax
1.68194e-271	-0.606028	0.113	0.414	2.21579e-267	ND-B17
4.33698e-268	-0.606982	0.176	0.53	5.71353e-264	kraken
3.69203e-257	-0.608723	0.165	0.502	4.86388e-253	Glo1
0	-0.608959	0.03	0.31	0	Ppat-Dpck
1.29208e-178	-0.609412	0.225	0.509	1.70218e-174	comm3
0	-0.609976	0.088	0.39	0	ND-ASHI
0	-0.611355	0.052	0.371	0	Cyp9f2
9.40642e-276	-0.612231	0.131	0.451	1.2392e-271	CG13369
6.35103e-177	-0.612827	0.307	0.586	8.36684e-173	su(w[a])
4.18421e-279	-0.612833	0.164	0.513	5.51228e-275	ND-MWFE
0	-0.612891	0.124	0.505	0	CG13585
4.39446e-138	-0.613372	0.488	0.697	5.78926e-134	lqf
0	-0.615492	0.017	0.336	0	cry
7.5519e-235	-0.617109	0.263	0.641	9.94888e-231	CG12384
0	-0.618206	0.011	0.271	0	CG16898
1.19196e-150	-0.618801	0.26	0.537	1.57028e-146	sdt
0	-0.620069	0.145	0.532	0	Dyb
6.98709e-184	-0.621274	0.287	0.57	9.20479e-180	CG42268
0	-0.62336	0.078	0.474	0	CG1640
3.84659e-120	-0.625568	0.581	0.717	5.0675e-116	REPTOR
1.24523e-258	-0.626385	0.095	0.371	1.64047e-254	CG9034
0	-0.626933	0.005	0.31	0	CG12512
0	-0.627145	0.043	0.39	0	ERR
0	-0.628469	0.08	0.437	0	Bmcp
0	-0.631576	0.125	0.477	0	ox
0	-0.635128	0.07	0.35	0	ND-24
1.7857e-176	-0.635427	0.868	0.958	2.35248e-172	Msp300
7.11603e-174	-0.635972	0.103	0.323	9.37465e-170	betaggt-I
0	-0.639971	0.002	0.326	0	st
0	-0.64059	0.043	0.388	0	CG15309
1.59373e-198	-0.641114	0.055	0.251	2.09958e-194	Prip
0	-0.641382	0.058	0.406	0	CG5171
0	-0.642278	0.009	0.267	0	CG13255
0	-0.643382	0.083	0.38	0	CG7430
4.9709e-258	-0.64424	0.139	0.456	6.54866e-254	ND-B22
0	-0.645595	0.017	0.221	0	CG1674
2.34156e-254	-0.645607	0.249	0.632	3.08478e-250	HmgZ
1.51564e-90	-0.646771	0.619	0.723	1.9967e-86	Eip75B
0	-0.647824	0.014	0.371	0	CG7408
4.73691e-191	-0.648336	0.284	0.581	6.2404e-187	Dad
4.13925e-132	-0.648879	0.723	0.954	5.45305e-128	RpL8
2.71576e-260	-0.650311	0.097	0.373	3.57774e-256	Sod2
0	-0.650475	0.02	0.33	0	CG17119
0	-0.65075	0.072	0.384	0	side-VIII
8.28603e-151	-0.6511	0.615	0.769	1.0916e-146	Smr
0	-0.653778	0.03	0.267	0	CG31548
1.00301e-261	-0.654167	0.078	0.337	1.32137e-257	ND-B15
7.02438e-252	-0.656158	0.223	0.554	9.25392e-248	CG5381
1.24263e-195	-0.657264	0.829	0.905	1.63704e-191	ps
0	-0.657604	0.065	0.384	0	Pex14
0	-0.658042	0.14	0.509	0	CG32813
0	-0.658518	0.035	0.385	0	dnd
8.92821e-295	-0.659429	0.194	0.552	1.1762e-290	Gpat4
6.53149e-285	-0.659728	0.211	0.574	8.60458e-281	Lerp
2.21701e-306	-0.659847	0.055	0.311	2.92068e-302	Alp12
0	-0.661026	0.001	0.34	0	CG11659
0	-0.662132	0.03	0.333	0	CG13659
0	-0.664032	0.062	0.357	0	sgll
2.24822e-96	-0.664435	0.621	0.704	2.96181e-92	Wdr62
0	-0.665029	0.024	0.345	0	CG6126
0	-0.666254	0.108	0.486	0	Tango9
0	-0.667235	0.104	0.432	0	ND-B17.2
3.97493e-185	-0.667413	0.445	0.725	5.23657e-181	Stat92E
0	-0.668472	0.028	0.386	0	CG1544
0	-0.670332	0.02	0.364	0	SLC5A11
2.76523e-241	-0.67046	0.19	0.5	3.64291e-237	Hs6st
0	-0.672661	0.003	0.214	0	CG14694
1.5192e-307	-0.673676	0.149	0.506	2.00139e-303	ND-B14
2.83184e-203	-0.674272	0.292	0.603	3.73067e-199	CG42542
0	-0.674737	0.05	0.409	0	CG11309
0	-0.67715	0.065	0.437	0	Pldn
1.73626e-206	-0.677381	0.316	0.625	2.28735e-202	foxo
0	-0.677386	0.124	0.525	0	CG5618
0	-0.677528	0.117	0.501	0	CG41128
0	-0.678248	0.007	0.364	0	Ugt303B3
0	-0.679219	0.102	0.438	0	CG9391
3.9993e-137	-0.681022	0.444	0.689	5.26868e-133	bves
2.64832e-303	-0.681177	0.146	0.494	3.48889e-299	arr
6.97433e-167	-0.681412	0.378	0.619	9.18798e-163	hfp
0	-0.681652	0.119	0.463	0	ND-13A
0	-0.682764	0.038	0.331	0	CG4629
0	-0.683223	0.038	0.314	0	Ssadh
1.34556e-216	-0.685303	0.289	0.594	1.77264e-212	Mnn1
8.83138e-188	-0.68592	0.272	0.55	1.16345e-183	scramb1
2.93271e-290	-0.686099	0.216	0.576	3.86355e-286	CG30456
2.90076e-125	-0.68657	0.158	0.364	3.82146e-121	CAH2
3.08054e-194	-0.687017	0.357	0.64	4.0583e-190	Nadsyn
0	-0.687359	0.074	0.462	0	CG30344
1.50618e-140	-0.688751	0.397	0.619	1.98424e-136	Kdm4B
3.65676e-199	-0.690209	0.225	0.539	4.81741e-195	Nazo
9.40786e-200	-0.693379	0.254	0.531	1.23939e-195	Plc21C
5.37417e-167	-0.695279	0.241	0.524	7.07993e-163	olf186-F
0	-0.695735	0.036	0.348	0	CG7860
0	-0.696565	0	0.204	0	Alp8
0	-0.696747	0.011	0.303	0	CG30339
2.00308e-75	-0.696791	0.512	0.638	2.63885e-71	Fur1
0	-0.699064	0.025	0.437	0	Tsp96F
0	-0.699185	0.002	0.364	0	CG4741
0	-0.699333	0.012	0.342	0	CG6656
0	-0.701158	0.108	0.486	0	CG9399
0	-0.701387	0.008	0.317	0	lncRNA:CR43461
5.27771e-208	-0.70142	0.383	0.726	6.95286e-204	Sar1
0	-0.701702	0.007	0.384	0	lncRNA:CR42794
0	-0.701899	0.201	0.587	0	TMS1
0	-0.703006	0.096	0.414	0	ND-75
1.6358e-190	-0.705824	0.808	0.904	2.15501e-186	bun
2.77014e-138	-0.706624	0.654	0.926	3.64938e-134	RpS6
1.00776e-252	-0.707208	0.201	0.519	1.32763e-248	CG43897
0	-0.708789	0.113	0.493	0	brwl
1.13232e-236	-0.70903	0.522	0.835	1.49172e-232	Lamp1
1.95293e-188	-0.713198	0.463	0.723	2.57279e-184	fkh
0	-0.714869	0.008	0.342	0	Est-Q
0	-0.716097	0.112	0.483	0	CG8321
1.11921e-283	-0.716641	0.108	0.411	1.47445e-279	CG11752
0	-0.718924	0.017	0.314	0	CG14118
0	-0.719048	0.039	0.428	0	CG33099
0	-0.719492	0.001	0.172	0	CG33993
0	-0.719636	0.137	0.519	0	Rim2
0	-0.720238	0.113	0.469	0	ND-42
2.24766e-200	-0.720775	0.328	0.609	2.96107e-196	jar
0	-0.720899	0.037	0.37	0	CG5828
1.11435e-166	-0.721143	0.058	0.231	1.46804e-162	CG5853
1.56872e-214	-0.721181	0.307	0.602	2.06663e-210	CHES-1-like
0	-0.721361	0.003	0.325	0	CG9396
0	-0.722602	0.057	0.412	0	Galphaf
0	-0.724358	0.041	0.419	0	CG8229
0	-0.726803	0.186	0.55	0	Pld
1.88628e-255	-0.728373	0.241	0.62	2.48499e-251	Gapdh1
1.02089e-192	-0.728504	0.213	0.514	1.34492e-188	CG12780
0	-0.72937	0.045	0.439	0	egr
0	-0.731467	0.167	0.571	0	ND-49
0	-0.731844	0.11	0.477	0	ND-30
0	-0.73354	0.036	0.418	0	LKRSDH
1.30336e-116	-0.734304	0.563	0.687	1.71704e-112	Drak
0	-0.735004	0.028	0.419	0	CG3961
0	-0.735931	0.215	0.612	0	ND-B14.5A
2.58171e-304	-0.736196	0.247	0.619	3.40115e-300	Marf
2.69521e-271	-0.737173	0.19	0.516	3.55067e-267	Usp15-31
1.62218e-268	-0.738175	0.305	0.674	2.13706e-264	CG17508
0	-0.740922	0.112	0.497	0	UQCR-6.4
0	-0.743674	0.191	0.602	0	REPTOR-BP
0	-0.747741	0.123	0.52	0	Aldh
0	-0.750048	0.084	0.422	0	CG10650
0	-0.750403	0.091	0.495	0	CG31751
2.56103e-255	-0.750997	0.352	0.702	3.3739e-251	CG5059
0	-0.751002	0.009	0.289	0	CG13324
0	-0.752049	0.15	0.537	0	Oatp74D
0	-0.752242	0.02	0.385	0	Sugb
0	-0.752264	0.168	0.52	0	CG4301
0	-0.753499	0.019	0.342	0	Rift
0	-0.753833	0.025	0.371	0	CG12560
0	-0.756008	0.125	0.462	0	CG14818
0	-0.756505	0.111	0.494	0	CG4404
0	-0.759085	0.055	0.402	0	CG4752
4.65289e-251	-0.759257	0.328	0.653	6.12972e-247	Prps
8.95625e-177	-0.759426	0.464	0.69	1.1799e-172	gce
0	-0.759627	0.001	0.286	0	CG17636
0	-0.762511	0.117	0.495	0	ND-20
2.70906e-147	-0.764292	0.479	0.672	3.56891e-143	MYPT-75D
3.64704e-222	-0.765152	0.551	0.802	4.80461e-218	CG6891
1.61474e-254	-0.765201	0.328	0.668	2.12726e-250	larp
5.63314e-203	-0.77204	0.395	0.652	7.4211e-199	anne
0	-0.772352	0.02	0.333	0	Eaat1
0	-0.775984	0.126	0.547	0	Pink1
0	-0.778214	0.092	0.405	0	ND-18
6.56696e-229	-0.778933	0.296	0.629	8.65132e-225	CG10086
9.55963e-299	-0.778976	0.016	0.202	1.25939e-294	lectin-37Db
0	-0.77977	0.007	0.382	0	CapaR
0	-0.77977	0.027	0.388	0	AdamTS-B
0	-0.781537	0.023	0.416	0	ine
2.33183e-180	-0.781927	0.506	0.721	3.07195e-176	CG43340
0	-0.783927	0.092	0.47	0	CG8206
2.93118e-277	-0.785393	0.793	0.908	3.86153e-273	Syp
0	-0.785836	0.003	0.391	0	asRNA:CR44998
0	-0.789789	0.012	0.309	0	CG43064
0	-0.79047	0.105	0.475	0	Cisd2
0	-0.790859	0.134	0.491	0	SdhB
0	-0.793541	0.124	0.514	0	CG4297
5.34996e-285	-0.793669	0.14	0.469	7.04804e-281	NP15.6
0	-0.795051	0.014	0.29	0	UK114
0	-0.795114	0.013	0.378	0	Cyp12a5
0	-0.797453	0.111	0.446	0	Mgstl
0	-0.798489	0.025	0.379	0	CG4592
3.34322e-265	-0.803986	0.225	0.546	4.40436e-261	Hr39
0	-0.810984	0.144	0.53	0	CG1532
9.06343e-274	-0.811186	0.243	0.635	1.19402e-269	Sod1
5.71559e-295	-0.813855	0.211	0.55	7.52972e-291	sick
0	-0.815301	0.015	0.256	0	Mdr49
0	-0.816042	0.138	0.521	0	CG8837
0	-0.818954	0.123	0.536	0	ND-19
0	-0.819661	0.002	0.344	0	CG30411
5.36443e-196	-0.821138	0.361	0.61	7.0671e-192	EcR
0	-0.821593	0.076	0.449	0	Fum1
1.22481e-87	-0.822159	0.589	0.667	1.61356e-83	Pli
0	-0.823213	0.013	0.313	0	CG9449
0	-0.825434	0.135	0.504	0	GstO3
0	-0.825952	0.025	0.312	0	CG9547
8.37974e-161	-0.827233	0.669	0.79	1.10395e-156	tim
0	-0.828289	0.113	0.47	0	SdhD
0	-0.829322	0.105	0.509	0	Idh3b
0	-0.834763	0.132	0.502	0	Ady43A
0	-0.834878	0.107	0.495	0	muc
2.66157e-172	-0.835002	0.281	0.544	3.50635e-168	bowl
5.25634e-238	-0.836948	0.377	0.777	6.9247e-234	RNASEK
1.1216e-218	-0.837483	0.328	0.608	1.4776e-214	bol
0	-0.838399	0.04	0.446	0	CG12338
0	-0.838973	0.056	0.456	0	CG5793
0	-0.84163	0.127	0.512	0	CG5214
0	-0.842652	0.034	0.446	0	CG11453
3.68972e-43	-0.844119	0.052	0.124	4.86084e-39	Nep2
0	-0.844399	0.103	0.526	0	SdhA
1.27546e-152	-0.845453	0.595	0.763	1.68029e-148	smash
0	-0.847596	0.161	0.547	0	stas
0	-0.850482	0.046	0.418	0	GstT3
0	-0.853516	0	0.221	0	CG14120
1.02355e-280	-0.857299	0.254	0.649	1.34842e-276	VhaAC39-1
0	-0.857877	0.003	0.418	0	CG14195
1.54688e-123	-0.858045	0.546	0.682	2.03785e-119	Glut4EF
1.31518e-295	-0.858287	0.245	0.593	1.73262e-291	CG14441
0	-0.860328	0.001	0.237	0	CG8773
0	-0.860519	0.176	0.612	0	ND-B12
1.88229e-256	-0.860839	0.169	0.474	2.47973e-252	Snap25
0	-0.861463	0.001	0.252	0	vanin-like
9.80684e-187	-0.861985	0.411	0.667	1.29195e-182	CG32486
0	-0.862827	0.144	0.544	0	GATAe
0	-0.862925	0.187	0.576	0	red
3.26154e-243	-0.863952	0.49	0.874	4.29676e-239	VhaM9.7-b
1.35968e-123	-0.865489	0.606	0.869	1.79124e-119	Ald1
0	-0.868625	0.028	0.441	0	Pkg21D
0	-0.869898	0.073	0.513	0	St3
0	-0.873573	0.023	0.358	0	Phae1
9.82844e-228	-0.874934	0.219	0.546	1.2948e-223	Ttd14
0	-0.877738	0	0.289	0	CG33282
0	-0.878403	0.207	0.654	0	ZnT35C
0	-0.87894	0.237	0.633	0	CG3699
0	-0.879203	0.002	0.352	0	CG32107
0	-0.880037	0.028	0.417	0	CG17026
1.10154e-284	-0.88047	0.148	0.48	1.45117e-280	CG5903
0	-0.88059	0.001	0.3	0	CG15221
0	-0.881451	0.014	0.314	0	CG14275
0	-0.882196	0.243	0.67	0	Neb-cGP
1.66309e-302	-0.883199	0.337	0.745	2.19096e-298	UQCR-11
0	-0.884509	0.069	0.4	0	CG44008
0	-0.885273	0.15	0.532	0	SdhC
0	-0.887474	0.281	0.703	0	COX7C
2.11152e-233	-0.887906	0.298	0.594	2.78172e-229	CG2865
3.96316e-222	-0.890115	0.005	0.127	5.22107e-218	CG6337
1.97171e-174	-0.891003	0.627	0.753	2.59753e-170	CG10077
2.83548e-112	-0.89264	0.083	0.234	3.73546e-108	CG33181
[truncated: 444 more rows]
