# Supplementary material for: Mechanistic characterization of a Drosophila model of paraneoplastic nephrotic syndrome
Source: Nat Commun. 2024 Feb 9;15:1241. doi: 10.1038/s41467-024-45493-8 (PMC10858251; doi:10.1038/s41467-024-45493-8)
Supplement: Supplementary file 6 — Supplementary Data 3 [file 41467_2024_45493_MOESM6_ESM.xlsx]

## Sheet: Sheet1
Primer names	Sequences (5’-3’)
Drip-q-F	CAAATCGCATTCACCTTTGGC
Drip-q-R	CACCAACGATCAGGAATCCAAG
Prip-q-F	TCGAATACTCACTGGGTCTCA
Prip-q-R	TGGCCATGAAGATAGCCAGG
Eglp2-q-F	CAACCGCAAGCCAATCCAAC
Eglp2-q-R	CTATCATCTCGGCAAGAACTGTT
Eglp4-q-F	AAGTTCCATGACTCCGTGGG
Eglp4-q-R	TCCAGTTGCTCTCGAAGTGC
Capa-q-F	AGTCTGCGCGACGGATTAG
Capa-q-R	TCTCCGTAAATGCCGTCGAG
Dh31-q-F	GGCGCTGGCTATAACGAACT
Dh31-q-R	CCGTATGATGGTGCGTCCAA
Dh44-q-F	CCTCTGGACTACCCGGATGG
Dh44-q-R	ATGGACAGCGATGGTTTGTTC
Itp-q-F	ATAGACGATTCACAAAACAGCGT
Itp-q-R	AATTCTTCGGGACAGACGAAC
Dlg-q-F	ACCTGGAGAACGTAACGCAC
Dlg-q-R	ATGCACCTGACTTTGGCTCT
Ssk-q-F	CCGATGCGGAAATCGTAGC
Ssk-q-R	GCTCTCCCTTATGTTTGGTTGTG
Mesh-q-F	GACAACCCGAAAACCAAACCA
Mesh-q-R	GGGGCGACATTGTTATTGGGA
Tsp2A-q-F	GCATCGGCTATGGAGCCTC
Tsp2A-q-R	CCAGACGGTTAGGGCGAAC
Inx2-q-F	TGATCGCCTTCTCCCTCCTG
Inx2-q-R	TGGGATCTCGTCCACAATACA
Inx7-q-F	CAGTGGGTGCCCTTTGTCC
Inx7-q-R	CCCTCCCAACTCTTCCACA
Nhe3-q-F	TGGACCTTCTAGTCTTCGTGTT
Nhe3-q-R	CCAATCCCGTCTCGTGGAG
Irk1-q-F	AGAGACGGCGTCGCTATCT
Irk1-q-R	GTAGGCGATGATCCACCAGA
Irk2-q-F	GGCTGATTATCTACACACACGG
Irk2-q-R	GATGGCCGAAACACAAGGC
Irk3-q-F	GAAACACGCAGCGAGCAAAAT
Irk3-q-R	TCCCAAATCTGGAGTAAGCTCA
Clc-a-q-F	AAAGCGACGAAAGCAGGAAGA
Clc-a-q-R	TGCCTCCAGATCCATGATGATA
SecCl-a-q-F	CTGCCGCTATGATCGACTGG
SecCl-a-q-R	GCGTCTTCACCACAATGGG
CapaR-a-q-F	CTGCGGCACCTTTAACTGC
CapaR-a-q-R	ACAGCTAGGCTGAACAGATAGTA
DH31-R-a-q-F	GAAACGCGGCTAAATGCCAG
DH31-R-a-q-R	TCCGGGCAGAGTTCGTAGG
DH44-R2-a-q-F	CAAGCGGATTTTACAATGTCCCA
DH44-R2-a-q-R	ACAGGGTAGTACAGCCAGACT
Spat-q-F	GCAATCCGGTGTTGGGTCA
Spat-q-R	GCATCGTTGAGTGTCTGAAAGA
CG31674-q-F	TGCCGTTATTTGGGGTGGTC
CG31674-q-R	TGGTGGATACCGCCTTTAATTG
Uro-q-F	GATTCGCAGAAGAACACCGTC
Uro-q-R	ATACGCCTCCACATGAACGTG
ry-q-F	AAGAAGGTGACCGAAGTGTCG
ry-q-R	CAGGTGACGTATCTTGTTGGC
CG30016-q-F	GCACGAAAGTTTTCTACCCACA
CG30016-q-R	CAGCTTATAGATCCCGCCGG
Aox1-q-F	TTTGGAGGCAACATCTGTCG
Aox1-q-R	GGGACACTTTTTGGTGCTCAG
Aox3-q-F	GCACCGGCTACAATCCCATC
Aox3-q-R	CAACGGCAGATATTCCCACCA
DhpD-q-F	GCAACCGTGTTTCTTGGAACT
DhpD-q-R	CCACTGCCAGGAATCCTCC
jra-q-F	ACCTGAACACATCCACCCC
jra-q-R	ATCCGGTGAGTTGATGACCAG
kay-q-F	ACTCCAACGCTTCGTACAACGATA
kay-q-R	CACTTGAAGTATCGGTCGTGTC
aop-q-F	CCAGCAACGAGGACTGTTATCC
aop-q-R	AAGCGGCTACCTGGTGTT
puc-q-F	TCCGGCGGTCTACGATATAGAAA
puc-q-R	AGCAATAGATGCGGGAAAA
Pvf1-q-F	CTGTCCGTGTCCGCTGAG
Pvf1-q-R	CTCGCCGGACACATCGTAG
Pvf2-q-F	GGTGGTCCACATCACGAGAG
Pvf2-q-R	CGACTTTGTCGCTGCATCTG
Pvf3-q-F	TCGTGAAGAGCAGTAAGCATCG
Pvf3-q-R	AGGTGCAACTCAGTATGGTGG
rp49-q-F	ATCGGTTACGGATCGAACAA
rp49-q-R	GACAATCTCCTTGCGCTTCT
