# Supplementary material for: Mechanistic characterization of a Drosophila model of paraneoplastic nephrotic syndrome
Source: Nat Commun. 2024 Feb 9;15:1241. doi: 10.1038/s41467-024-45493-8 (PMC10858251; doi:10.1038/s41467-024-45493-8)
Supplement: Supplementary file 8 — Source Data [file 41467_2024_45493_MOESM8_ESM.xlsx]

## Sheet: Fig.1
Fig.1B		EGT > w1118								EGT > ykiact								p-value
	2d	2.72593	2.7253	2.8463	3.06923	2.77563	2.81837	3.04527	3.32179	2.74929	3.58537	3.74859	3.98004	2.93568	3.4716	3.02862	3.37696	0.0191694
	4d	3.33612	3.67568	3.54361	3.29079	2.86304	3.16284	3.22835	2.77413	3.56867	4.59729	3.67718	3.74658	2.89079	3.99401	3.74213	4.0704	0.0166388
	6d	3.28149	3.03579	3.06061	3.27096	2.89699	2.5649	2.67539	2.74956	5.09074	3.67257	2.90933	4.30085	4.31926	3.57303	2.66173	3.95927	0.0105977
	8d	3.25926	3.27851	3.81356	2.68412	2.78216	2.76775	2.88672	2.86372	4.31774	4.09665	3.96466	3.62472	3.55043	3.63956	3.35393	3.03	0.00547292
	10d	3.64657	3.46973	3.70021	3.49091	3.05837	3	3.4126	3.13137	4.60966	4.06164	4.16945	3.57905	4.00378	3.36632	3.37288	3.49899	0.0234687
											p-value
Fig.1C	EGT > w1118	Normal food	2.26305	2.20808	2.02697	2.41975	2.3	2.38367	2.22156	2.5	0.00920785
		Hpu	2.47629	2.80294	3.57301	2.33797	2.50545	2.78769	3.64552	2.62374	3.36359e-08
	EGT > ykiact	Normal food	2.92421	2.72072	2.98058	2.78873	2.90578	2.7184	3.21359	2.61707	9.78229e-06
		Hpu	5.08371	4.82965	4.37029	4.08994	4.6853	4.39351	4.06681	4.16052
Fig.1G	NF	3%GC
	0.833333	0.25
	0.916667	0.363636
	0.833333	0.454545
	0.818182	0.454545
	0.916667	0.25
	p-value	8.26686e-06
Fig.1H		Wet	dry
	EGT>w1118 NF	1.225	0.5
		1.3	0.625
		1.2	0.725
		1.275	0.625
	EGT>w1118 3%GC	1.275	0.5
		1.25	0.525
		1.175	0.675
		1.125	0.45
	EGT>yki NF	2.625	0.525
		2.95	0.55
		2.975	0.675
		2.825	0.65
	EGT>yki 3%GC	2.325	0.7
		1.95	0.7
		2.1	0.675
		2.225	0.65
	p-value	3.88682e-05	0.0279656
		0.000888096	0.0805123
Fig.1J	Survival rate	EGT > ykiact NF				EGT > ykiact 0.5%NaOX				EGT > w1118 NF				EGT > w1118 0.5%NaOX
	DAY	Cage1	Cage2	Cage3	Cage4	Cage5	Cage6	Cage7	Cage8	Cage9	Cage10	Cage11	Cage12	Cage13	Cage14	Cage15	Cage16
	0	1	1	1	1	1	1	1	1	1	1	1	1	1	1	1	1
	1	1	1	1	1	1	1	1	1	1	1	1	1	1	1	1	1
	2	1	1	1	1	1	1	1	1	1	1	1	1	1	1	1	1
	3	1	1	1	1	1	1	1	1	1	1	1	1	1	1	1	1
	4	1	1	1	1	1	0.8	0.9	0.95	1	1	1	1	0.95	1	1	1
	5	1	1	1	1	0.75	0.5	0.6	0.65	1	1	1	1	0.9	0.95	0.9	0.95
	6	1	1	1	1	0.3	0.25	0.4	0.35	1	1	1	1	0.8	0.95	0.9	0.9
	7	1	1	1	1	0.1	0.05	0.1	0.05	1	1	1	1	0.8	0.85	0.85	0.85
	8	1	1	1	1	0	0	0	0	1	1	1	1	0.8	0.8	0.75	0.8
	9	1	1	1	1					1	1	1	1	0.8	0.8	0.75	0.75
	10	0.95	1	0.95	1					1	1	1	1	0.8	0.75	0.75	0.75
	11	0.95	1	0.95	0.95					1	1	1	1	0.8	0.75	0.7	0.75
	12	0.95	1	0.95	0.95					1	1	1	1	0.75	0.7	0.7	0.7
	13	0.95	1	0.95	0.95					1	1	1	1	0.65	0.65	0.65	0.6
	14	0.9	0.95	0.95	0.95					1	1	1	1	0.55	0.6	0.55	0.55
	15	0.9	0.95	0.95	0.95					1	1	1	1	0.55	0.6	0.5	0.55
	16	0.9	0.9	0.85	0.9					1	1	1	1	0.55	0.5	0.5	0.45
	17	0.9	0.9	0.85	0.85					1	1	1	1	0.45	0.4	0.45	0.45
	18	0.85	0.85	0.8	0.8					1	1	1	1	0.45	0.4	0.45	0.4
	19	0.65	0.85	0.8	0.8					1	1	1	1	0.45	0.3	0.4	0.4
	20	0.65	0.75	0.7	0.75					1	1	1	1	0.4	0.3	0.35	0.3
	21	0.6	0.7	0.7	0.65					1	1	1	1	0.4	0.25	0.35	0.3
	22	0.6	0.6	0.65	0.6					1	1	1	1	0.3	0.25	0.2	0.15
	23	0.45	0.4	0.35	0.45					1	1	1	1	0.15	0.1	0.05	0.05
	24	0.4	0.35	0.35	0.4					1	1	1	1	0.05	0	0	0
	25	0.25	0.25	0.3	0.3					1	1	1	1	0	0	0	0
	26	0.1	0.15	0.1	0.15					1	1	1	1
	27	0	0.05	0	0					1	1	1	1
	28	0	0	0	0					1	1	1	1
	29									1	1	1	1
	30									1	1	1	1

## Sheet: Fig.2
Fig.2B		EGT > w1118	EGT > ykiact
	stem cells	19	6
	stellate cells 8	8	6
	initial and transitional principal cells	10	9
	main segment principal cells	31	20
	lower tubule principal cells	9	13
	lower segment principal cells	3	15
	upper ureter principal cells	17	27
	lower ureter principal cells	4	4
Fig.2D			Ct
	Gene	Sample	Replicate 1	Replicate 2	Replicate 3
	rp49	EGT w1118-1	16.7863	16.7424	16.8075
	rp49	EGT w1118-2	16.7263	16.8227	16.8084
	rp49	EGT w1118-3	16.8365	16.8679	16.7694
	rp49	EGT yki-1	16.4141	16.5434	16.5755
	rp49	EGT yki-2	16.72	16.7551	16.6909
	rp49	EGT yki-3	16.951	17.0326	16.869
	Gene	Sample	Replicate 1	Replicate 2	Replicate 3	p-value
	aox1	EGT w1118-1	23.9566	23.5318	24.1631	0.0006991
	aox1	EGT w1118-2	23.9108	23.6571	24.1937
	aox1	EGT w1118-3	23.7369	23.3642	24.1963
	aox1	EGT yki-1	21.8548	21.4553	22.4343
	aox1	EGT yki-2	21.5217	21.0751	21.9771
	aox1	EGT yki-3	22.3405	22.4838	22.5821
	Gene	Sample	Replicate 1	Replicate 2	Replicate 3	p-value
	Uro	EGT w1118-1	19.9765	20.2865	20.3272	0.00103281
	Uro	EGT w1118-2	20.0212	20.0243	20.0906
	Uro	EGT w1118-3	19.5716	19.7701	19.8674
	Uro	EGT yki-1	21.8653	21.793	21.802
	Uro	EGT yki-2	21.3971	21.6494	21.6594
	Uro	EGT yki-3	21.4001	21.3959	21.4303
	Gene	Sample	Replicate 1	Replicate 2	Replicate 3	p-value
	MFS2	EGT w1118-1	20.9276	20.8706	21.0845	0.00106243
	MFS2	EGT w1118-2	20.4976	20.7261	20.8358
	MFS2	EGT w1118-3	20.451	20.4735	20.6585
	MFS2	EGT yki-1	23.2886	23.1793	23.1851
	MFS2	EGT yki-2	22.7604	22.8684	22.8897
	MFS2	EGT yki-3	23.8122	23.8468	24.0951
	Gene	Sample	Replicate 1	Replicate 2	Replicate 3	p-value
	Eglp2	EGT w1118-1	23.0462	22.9898	23.0412	0.000251606
	Eglp2	EGT w1118-2	23.1383	23.1623	23.2539
	Eglp2	EGT w1118-3	22.7746	22.9079	22.8559
	Eglp2	EGT yki-1	27.6354	27.5546	27.4627
	Eglp2	EGT yki-2	26.8333	26.9492	26.7928
	Eglp2	EGT yki-3	29.2796	29.1802	29.123
	Gene	Sample	Replicate 1	Replicate 2	Replicate 3	p-value
	mesh	EGT w1118-1	26.2043	25.8654	26.0176	0.00274593
	mesh	EGT w1118-2	26.313	26.2869	26.416
	mesh	EGT w1118-3	26.1234	26.2658	26.226
	mesh	EGT yki-1	22.73	22.7709	22.5424
	mesh	EGT yki-2	22.1488	22.1963	22.3471
	mesh	EGT yki-3	22.5224	22.444	22.4053
	Gene	Sample	Replicate 1	Replicate 2	Replicate 3	p-value
	Tsp2A	EGT w1118-1	24.3428	23.6414	23.5834	0.00243325
	Tsp2A	EGT w1118-2	24.7059	23.7657	23.9743
	Tsp2A	EGT w1118-3	24.2165	24.0405	23.9397
	Tsp2A	EGT yki-1	21.4694	21.1021	21.4675
	Tsp2A	EGT yki-2	21.2923	20.8267	20.6334
	Tsp2A	EGT yki-3	21.5056	21.371	21.2136

## Sheet: Fig.3
Fig.3A
	Samples	Uric acid mg/dL
	PCts > w1118	0.877
		1.209
		1.469
		1.39
	PCts > Pvract	4.198
		3.83
		3.65
		3.337
	PCts > Upd3	1
		1.282
		0.716
		1.02
	PCts > HopTumL	1.012
		0.832
		0.864
		1.012
	PCts > InRDN	1.361
		1.419
		1.491
		1.35
Fig.3C	4 flies	Wet (mg)	Dry (mg)
	PCts > w1118	5.2	1.4
		6.3	1.2
		6.1	1.3
		6.1	1.4
	PCts > Pvract	4.7	0.7
		4.2	0.7
		5.4	0.7
		5.2	0.6
	p-value	0.00590549
Fig.3D	Survival rate	PCts > w1118	PCts > w1118	PCts > w1118	PCts > Pvract	PCts > Pvract	PCts > Pvract
	DAY	Cage1	Cage2	Cage3	Cage4	Cage5	Cage6
	0	1	1	1	1	1	1
	1	1	1	1	1	1	1
	2	1	1	1	1	1	1
	3	1	1	1	1	1	1
	4	1	1	1	1	1	1
	5	1	1	1	0.933333	1	1
	6	1	1	1	0.933333	1	1
	7	0.933333	1	1	0.933333	0.933333	0.933333
	8	0.933333	1	1	0.933333	0.933333	0.933333
	9	0.933333	0.933333	1	0.933333	0.866667	0.8
	10	0.933333	0.933333	1	0.866667	0.8	0.733333
	11	0.933333	0.933333	1	0.666667	0.533333	0.533333
	12	0.866667	0.933333	0.866667	0.533333	0.466667	0.533333
	13	0.866667	0.933333	0.866667	0.4	0.333333	0.4
	14	0.866667	0.866667	0.866667	0.4	0.266667	0.333333
	15	0.866667	0.866667	0.866667	0.333333	0.133333	0.333333
	16	0.866667	0.866667	0.866667	0.333333	0.133333	0.2
	17	0.866667	0.866667	0.8	0.2	0	0.0666667
	18	0.866667	0.8	0.8	0		0.0666667
	19	0.8	0.8	0.8			0
	20	0.8	0.8	0.733333
	21	0.8	0.733333	0.733333
	22	0.8	0.733333	0.666667
	23	0.8	0.733333	0.666667
	24	0.733333	0.733333	0.6
	25	0.733333	0.666667	0.6
	26	0.666667	0.666667	0.6
	27	0.666667	0.6	0.6
	28	0.666667	0.6	0.6
	29	0.6	0.6	0.6
	30	0.533333	0.533333	0.466667
Fig.3F			Ct
	Gene	Sample	Replicate 1	Replicate 2	Replicate 3
	rp49	PCts > w1118 -1	18.6989	18.9437	18.7001
	rp49	PCts > w1118 -2	18.6747	19.0435	18.8227
	rp49	PCts > w1118 -3	18.65	18.8811	18.8949
	rp49	PCts > Pvract-1	18.4207	18.5257	18.5629
	rp49	PCts > Pvract-2	18.811	18.6699	18.5813
	rp49	PCts > Pvract-3	19.3565	19.0349	18.4658
	Gene	Sample	Replicate 1	Replicate 2	Replicate 3	p-value
	Aox1	PCts > w1118 -1	26.5129	26.3182	26.3321	0.00185675
	Aox1	PCts > w1118 -2	26.7231	26.597	26.3898
	Aox1	PCts > w1118 -3	26.4116	26.4125	26.5398
	Aox1	PCts > Pvract-1	25.2236	25.1767	24.9914
	Aox1	PCts > Pvract-2	25.1511	25.214	25.1385
	Aox1	PCts > Pvract-3	25.0867	25.1951	25.0017
	Gene	Sample	Replicate 1	Replicate 2	Replicate 3	p-value
	Uro	PCts > w1118 -1	22.9296	22.5745	22.796	0.000345607
	Uro	PCts > w1118 -2	22.1747	22.0992	22.1676
	Uro	PCts > w1118 -3	22.8184	23.0731	22.7398
	Uro	PCts > Pvract-1	26.7767	27.1425	26.943
	Uro	PCts > Pvract-2	27.3941	27.3383	27.161
	Uro	PCts > Pvract-3	27.8621	28.2374	28.0816
	Gene	Sample	Replicate 1	Replicate 2	Replicate 3	p-value
	MFS2	PCts > w1118 -1	24.0076	24.1954	23.9869	0.000331427
	MFS2	PCts > w1118 -2	23.537	23.5125	23.3686
	MFS2	PCts > w1118 -3	24.2172	24.0936	23.7144
	MFS2	PCts > Pvract-1	33.2112	33.0566	32.628
	MFS2	PCts > Pvract-2		33.8347	33.5854
	MFS2	PCts > Pvract-3	33.1222	32.7646	33.265
	Gene	Sample	Replicate 1	Replicate 2	Replicate 3	p-value
	Eglp2	PCts > w1118 -1	27.9538	27.7367	28.0021	0.0029461
	Eglp2	PCts > w1118 -2	27.1917	26.549	27.4222
	Eglp2	PCts > w1118 -3	27.088	27.4562	27.7531
	Eglp2	PCts > Pvract-1	33.302	34.9525	34.794
	Eglp2	PCts > Pvract-2	34.5811	34.4673	34.618
	Eglp2	PCts > Pvract-3	35.1485	33.7561	33.7047
	Gene	Sample	Replicate 1	Replicate 2	Replicate 3	p-value
	mesh	PCts > w1118 -1	28.814	28.942	29.0234	3.10394e-05
	mesh	PCts > w1118 -2	29.1047	29.0712	28.7148
	mesh	PCts > w1118 -3	29.6398	29.8899	29.3493
	mesh	PCts > Pvract-1	24.3172	24.7448	24.5438
	mesh	PCts > Pvract-2	24.7237	24.7491	24.6999
	mesh	PCts > Pvract-3	25.0331	25.1111	25.0301
	Gene	Sample	Replicate 1	Replicate 2	Replicate 3	p-value
	Tsp2A	PCts > w1118 -1	28.6039	28.547	28.8455	6.77794e-06
	Tsp2A	PCts > w1118 -2	28.2191	28.1238	28.2152
	Tsp2A	PCts > w1118 -3	28.2061	28.3861	28.3277
	Tsp2A	PCts > Pvract-1	24.3075	24.483	24.4453
	Tsp2A	PCts > Pvract-2	24.5037	24.5773	24.7211
	Tsp2A	PCts > Pvract-3	24.7983	24.9039	24.8524
Fig.3I
	Samples	Uric acid (mg/dL of protein)
	esg-LexA > w1118-1	2.22222
	esg-LexA > w1118-2	2.61538
	esg-LexA > w1118-3	2.56093
	esg-LexA > w1118-4	2.5672
	esg-LexA > ykiact-1	2.95778
	esg-LexA > ykiact-2	3.34249
	esg-LexA > ykiact-3	3.19765
	esg-LexA > ykiact-4	3.22877
	esg-LexA > ykiact, Pvr-i-1	2.6055
	esg-LexA > ykiact, Pvr-i-2	2.62152
	esg-LexA > ykiact, Pvr-i-3	1.90965
	esg-LexA > ykiact, Pvr-i-4	2.43711
	p-value	0.00127711
	p-value	0.00533895
	p-value	0.623772

## Sheet: Fig.4
Fig.4E			Ct
	Gene	Sample	Replicate 1	Replicate 2	Replicate 3
	rp49	EGT w1118-1	17.3612	17.4139	17.3658
	rp49	EGT w1118-2	17.1575	17.2995	17.1779
	rp49	EGT w1118-3	17.1064	17.33	17.1821
	rp49	EGT yki-1	16.9545	17.1301	16.9134
	rp49	EGT yki-2	17.0173	17.0823	17.2367
	rp49	EGT yki-3	17.2489	17.3355	17.2522
	Gene	Sample	Replicate 1	Replicate 2	Replicate 3	p-value
	jra	EGT w1118-1	25.7032	25.6493	25.5339	0.0074075
	jra	EGT w1118-2	25.8969	25.6918	25.8347
	jra	EGT w1118-3	25.8587	26.0322	25.8574
	jra	EGT yki-1	24.1113	24.1641	24.1236
	jra	EGT yki-2	23.5582	23.6387	23.4844
	jra	EGT yki-3	24.0519	24.0973	24.0768
	Gene	Sample	Replicate 1	Replicate 2	Replicate 3	p-value
	kay	EGT w1118-1	25.4575	25.9685	25.7269	0.000236025
	kay	EGT w1118-2	25.663	26.3309	25.9567
	kay	EGT w1118-3	25.732	26.3573	25.8083
	kay	EGT yki-1	23.589	24.0548	23.8546
	kay	EGT yki-2	23.1695	23.6874	23.2764
	kay	EGT yki-3	23.9133	23.9228	23.8126
	Gene	Sample	Replicate 1	Replicate 2	Replicate 3	p-value
	puc	EGT w1118-1	26.7608	26.4114	27.075	0.00715081
	puc	EGT w1118-2	26.5764	26.3145	26.8379
	puc	EGT w1118-3	26.6241	26.4025	27.146
	puc	EGT yki-1	24.9161	25.1388	25.4886
	puc	EGT yki-2	24.3816	24.6074	25.0046
	puc	EGT yki-3	25.0036	25.4197	25.5489
Fig.4F			Ct
	Gene	Sample	Replicate 1	Replicate 2	Replicate 3
	rp49	PCts > w1118 -1	19.0253	18.8735	19.0276
	rp49	PCts > w1118 -2	19.1347	19.1812	19.1585
	rp49	PCts > w1118 -3	18.9576	19.0599	19.215
	rp49	PCts > Pvract-1	18.6175	19.0572	18.8616
	rp49	PCts > Pvract-2	19.1157	19.178	19.0583
	rp49	PCts > Pvract-3	19.1589	19.2413	19.2794
	Gene	Sample	Replicate 1	Replicate 2	Replicate 3	p-value
	jra	PCts > w1118 -1	28.7698	28.4024	28.1877	0.00163343
	jra	PCts > w1118 -2	28.2976	28.3065	28.3771
	jra	PCts > w1118 -3	28.7847	28.6165	28.4289
	jra	PCts > Pvract-1	25.4865	24.7066	25.0079
	jra	PCts > Pvract-2	25.5354	25.3556	25.3099
	jra	PCts > Pvract-3	25.4456	25.2604	25.1964
	Gene	Sample	Replicate 1	Replicate 2	Replicate 3	p-value
	kay	PCts > w1118 -1	28.5211	28.8223	28.5785	0.000125608
	kay	PCts > w1118 -2	28.5365	28.6497	28.465
	kay	PCts > w1118 -3	28.4828	28.6113	29.2267
	kay	PCts > Pvract-1	26.0543	26.3118	26.3369
	kay	PCts > Pvract-2	26.3367	26.4708	26.5668
	kay	PCts > Pvract-3	26.1707	26.5201	26.4288
	Gene	Sample	Replicate 1	Replicate 2	Replicate 3	p-value
	puc	PCts > w1118 -1	28.0765	28.2931	28.4123	0.00133151
	puc	PCts > w1118 -2	27.9715	28.1742	28.3616
	puc	PCts > w1118 -3	28.2398	28.441	28.6497
	puc	PCts > Pvract-1	26.3538	25.8818	26.6053
	puc	PCts > Pvract-2	26.635	26.6065	26.6353
	puc	PCts > Pvract-3	27.0288	27.0533	27.0917
Fig.4G
Fig.4H
Fig.4I
Fig.4J

## Sheet: Fig.5
Fig.5B
	Samples	Uric acid mg/dL
	esg-LexA; PCts > w1118	2.13143
		2.34851
		2.77108
		2.16956
	esg-LexA; PCts > ykiact	3.07937
		3.00246
		3.12069
		3.11947
	esg-LexA; PCts > ykiact; Jra-i	1.92619
		2.05667
		2.06647
		2.3366
	p-value	0.00280894
	p-value	3.59583e-05
Fig.5C	4 flies	Wet (mg)	Dry (mg)
	esg-LexA; PCts > w1118	5.1	1.1
		4.9	0.9
		4.8	1.1
		5.2	1.2
	esg-LexA; PCts > ykiact	7.8	1.2
		8.1	1.3
		8.2	1.1
		7.9	1.3
	esg-LexA; PCts > ykiact; Jra-i	5.3	1.3
		5.8	1.1
		5.9	1.4
		5.7	1.2
	p-value	0.0035394
	p-value	0.768516
Fig.5F	Survival rate	PCts > w1118	PCts > w1118	PCts > w1118	PCts > Pvract	PCts > Pvract	PCts > Pvract	PCts > Pvract; BskDN	PCts > Pvract; BskDN	PCts > Pvract; BskDN
	DAY	Cage1	Cage2	Cage3	Cage4	Cage5	Cage6	Cage7	Cage8	Cage9
	0	1	1	1	1	1	1	1	1	1
	1	1	1	1	1	1	1	1	1	1
	2	1	1	1	1	1	1	1	1	1
	3	1	1	1	1	1	1	1	1	1
	4	1	1	1	1	1	1	1	1	1
	5	1	1	1	0.933333	1	1	1	1	1
	6	1	1	1	0.933333	1	0.933333	1	1	1
	7	1	1	1	0.933333	1	0.866667	1	1	1
	8	1	1	1	0.933333	0.866667	0.866667	1	1	1
	9	1	0.933333	1	0.933333	0.866667	0.8	1	0.933333	1
	10	1	0.933333	1	0.866667	0.866667	0.733333	1	0.933333	1
	11	0.933333	0.933333	1	0.666667	0.6	0.533333	0.933333	0.933333	1
	12	0.933333	0.933333	1	0.6	0.533333	0.466667	0.933333	0.933333	0.933333
	13	0.933333	0.933333	1	0.6	0.533333	0.466667	0.933333	0.866667	0.933333
	14	0.933333	0.933333	0.933333	0.333333	0.266667	0.333333	0.933333	0.866667	0.933333
	15	0.933333	0.866667	0.933333	0.333333	0.266667	0.333333	0.933333	0.866667	0.866667
	16	0.933333	0.866667	0.866667	0.266667	0.133333	0.2	0.933333	0.866667	0.866667
	17	0.933333	0.866667	0.8	0.2	0.133333	0.0666667	0.933333	0.866667	0.866667
	18	0.866667	0.866667	0.8	0.0666667	0.0666667	0	0.866667	0.866667	0.866667
	19	0.866667	0.866667	0.8	0	0.0666667		0.866667	0.866667	0.8
	20	0.866667	0.866667	0.8		0		0.866667	0.8	0.8
	21	0.866667	0.866667	0.8				0.8	0.8	0.8
	22	0.866667	0.866667	0.8				0.8	0.8	0.8
	23	0.866667	0.866667	0.8				0.8	0.8	0.733333
	24	0.866667	0.8	0.8				0.8	0.733333	0.733333
	25	0.8	0.8	0.8				0.8	0.733333	0.733333
	26	0.8	0.8	0.8				0.733333	0.666667	0.733333
	27	0.8	0.8	0.8				0.733333	0.666667	0.733333
	28	0.8	0.8	0.733333				0.733333	0.666667	0.733333
	29	0.8	0.8	0.733333				0.666667	0.666667	0.666667
	30	0.8	0.733333	0.733333				0.666667	0.6	0.666667
Fig.5G	4 flies	Wet (mg)	Dry (mg)
	PCts > w1118	5.8	1.3
		6.1	1.4
		5.9	1.5
		6.4	1.2
	PCts > Pvract	5.5	0.8
		5.7	0.7
		5.6	0.9
		5.3	0.7
	PCts > Pvract; BskDN	5.9	1.2
		6	1.4
		6.3	1.3
		6.1	1.5
	p-value	0.00190985
	p-value	0.984154
Fig.5H	Samples	Uric acid mg/dL
	PCts > w1118	2.61882
		2.4425
		2.97052
		2.5873
	PCts > Pvract	4.01247
		4.9435
		4.27574
		4.09408
	PCts > Pvract; BskDN	2.71531
		2.67703
		2.72706
		2.45817
	p-value	0.000420076
	p-value	0.938172
Fig.5I			Ct
	Gene	Sample	Replicate 1	Replicate 2	Replicate 3
	rp49	PCts > w1118-1	15.8016	15.9809	16.001
	rp49	PCts > w1118-2	16.0103	16.1701	15.9738
	rp49	PCts > w1118-3	15.797	16.1019	16.0385
	rp49	PCts > Pvract-1	16.0941	17.3607	16.1973
	rp49	PCts > Pvract-2	15.8557	15.9316	16.7464
	rp49	PCts > Pvract-3	16.0395	16.2338	16.1416
	rp49	PCts > Pvract; BskDN-1	16.0511	16.0378	17.1701
	rp49	PCts > Pvract; BskDN-2	16.5456	16.3657	16.5005
	rp49	PCts > Pvract; BskDN-3	16.0767	16.7738	16.1996
	Gene	Sample	Replicate 1	Replicate 2	Replicate 3	p-value
	Eglp2	PCts > w1118-1	23.3411	23.2084	23.1846	0.000170969
	Eglp2	PCts > w1118-2	23.332	23.1606	23.0107	0.000177143
	Eglp2	PCts > w1118-3	23.4915	23.5402	23.3515
	Eglp2	PCts > Pvract-1	32.2815	32.5363	31.9791
	Eglp2	PCts > Pvract-2	32.0107	32.7529	32.4312
	Eglp2	PCts > Pvract-3	33.0542	33.0122	31.672
	Eglp2	PCts > Pvract; BskDN-1	29.5938	29.9165	30.4526
	Eglp2	PCts > Pvract; BskDN-2	30.94	30.5498	29.8857
	Eglp2	PCts > Pvract; BskDN-3	30.1764	30.1026	30.2579
	Gene	Sample	Replicate 1	Replicate 2	Replicate 3	p-value
	MFS2	PCts > w1118-1	20.0254	20.2877	20.4118	0.000211026
	MFS2	PCts > w1118-2	20.0278	20.1712	19.999	0.000964382
	MFS2	PCts > w1118-3	20.0805	20.5865	20.3543
	MFS2	PCts > Pvract-1	28.9427	29.9111	29.0724
	MFS2	PCts > Pvract-2	30.1815	29.5786	30.0922
	MFS2	PCts > Pvract-3	28.7342	28.6578	29.5554
	MFS2	PCts > Pvract; BskDN-1	22.3361	22.6274	22.1055
	MFS2	PCts > Pvract; BskDN-2	23.0437	23.2268	23.4901
	MFS2	PCts > Pvract; BskDN-3	23.1353	23.624	22.9594
	Gene	Sample	Replicate 1	Replicate 2	p-value
	Uro	PCts > w1118-1	18.1626	17.1925	9.25654e-06
	Uro	PCts > w1118-2	18.3938	17.4969	0.415493
	Uro	PCts > w1118-3	18.2571	17.1714
	Uro	PCts > Pvract-1	24.3908	23.3516
	Uro	PCts > Pvract-2	24.0949	22.7849
	Uro	PCts > Pvract-3	23.8629	23.0662
	Uro	PCts > Pvract; BskDN-1	18.4285	17.5693
	Uro	PCts > Pvract; BskDN-2	19.0656	18.2182
	Uro	PCts > Pvract; BskDN-3	19.2321	18.3518
Fig.5J			Ct
	Gene	Sample	Replicate 1	Replicate 2	Replicate 3
	Rp49	PCts > w1118-1	17.292	17.3578	17.2697
	Rp49	PCts > w1118-2	17.2576	17.2993	17.2498
	Rp49	PCts > w1118-3	17.3014	17.4527	17.2723
	Rp49	PCts > jra-i-1	16.2408	16.3403	16.2514
	Rp49	PCts > jra-i-2	16.4916	16.466	16.8734
	Rp49	PCts > jra-i-3	16.2657	16.3364	16.4417
	Gene	Sample	Replicate 1	Replicate 2	Replicate 3	p-value
	Uro	PCts > w1118-1	19.0766	19.3148	19.0079	0.022648
	Uro	PCts > w1118-2	19.2922	19.3937	19.3688
	Uro	PCts > w1118-3	19.2024	19.4411	19.1483
	Uro	PCts > jra-i-1	17.1139	17.359	17.2767
	Uro	PCts > jra-i-2	17.0489	17.1046	16.8648
	Uro	PCts > jra-i-3	17.3699	17.4598	17.3795
Fig.5K	Samples	Uric acid mg/dL
	PCts > w1118	2.40104
		2.52291
		2.32739
		1.80396
	PCts > Pvract	9.85446
		9.11905
		8.48837
		8.06039
	PCts > Pvract; Uro	2.66829
		2.88219
		2.88701
		2.43411
	p-value	4.24246e-06
	p-value	5.10072e-06

## Sheet: Fig.6
Fig.6B
	4 flies	Wet (mg)	Dry (mg)
	EGT > w1118	4.9	1.2
		4.2	0.9
		4.6	1.1
		4.1	0.9
	EGT > yki	9.8	1.5
		9.5	1.1
		10.3	1.5
		9.9	1.3
	EGT > Pvf1-i; yki	5.5	1.6
		5.8	1.2
		5.5	1.3
		5.5	1.5
	p-value	0.000784157
		0.372882
Fig.6C	Samples	Uric acid mg/dL
	EGT > w1118	2.56473
		2.08369
		2.3573
		2.3312
	EGT > yki	2.76957
		3.26742
		3.36552
		3.37385
	EGT > Pvf1-i; yki	2.72889
		2.77778
		2.69083
		2.64147
	p-value	0.0026071
		0.0106047
Fig.6E			Ct
	Gene	Sample	Replicate 1	Replicate 2	Replicate 3
	rp49	EGT > w1118-1	16.1826	16.005	15.9791
	rp49	EGT > w1118-2	16.1916	16.4653	16.3203
	rp49	EGT > w1118-3	16.0874	16.3077	16.0863
	rp49	EGT > yki-1	15.6299	15.9373	15.8621
	rp49	EGT > yki-2	16.0601	16.2065	16.4604
	rp49	EGT > yki-3	16.1946	16.7857	16.4909
	rp49	EGT > Pvf1-i; yki-1	16.3251	16.5764	16.1765
	rp49	EGT > Pvf1-i; yki-2	16.2228	16.4297	16.2523
	rp49	EGT > Pvf1-i; yki-3	15.6907	15.879	15.6036
	Gene	Sample	Replicate 1	Replicate 2	Replicate 3	p-value
	Uro	EGT > w1118-1	19.1038	18.965	19.0705	0.095427
	Uro	EGT > w1118-2	18.6321	18.257	18.6123	0.687984
	Uro	EGT > w1118-3	19.4222	19.19	19.5225
	Uro	EGT > yki-1	20.7322	20.6485	20.7095
	Uro	EGT > yki-2	20.0793	20.0266	20.0347
	Uro	EGT > yki-3	20.2417	19.6476	19.8677
	Uro	EGT > Pvf1-i; yki-1	19.2971	19.274	19.159
	Uro	EGT > Pvf1-i; yki-2	18.8995	19.0008	18.7427
	Uro	EGT > Pvf1-i; yki-3	19.1724	19.0376	18.9444
	Gene	Sample	Replicate 1	Replicate 2	Replicate 3	p-value
	Aox1	EGT > w1118-1	23.5337	23.701	23.3333	0.0147599
	Aox1	EGT > w1118-2	23.5548	23.5897	23.3274	0.690068
	Aox1	EGT > w1118-3	23.9453	24.1666	23.9833
	Aox1	EGT > yki-1	22.0522	22.2527	22.0388
	Aox1	EGT > yki-2	21.8724	21.8883	22.0269
	Aox1	EGT > yki-3	21.8887	21.9711	21.9789
	Aox1	EGT > Pvf1-i; yki-1	23.0371	23.1792	22.9962
	Aox1	EGT > Pvf1-i; yki-2	23.9036	23.9298	23.3299
	Aox1	EGT > Pvf1-i; yki-3	23.9066	23.7229	24.1073
	Gene	Sample	Replicate 1	Replicate 2	Replicate 3	p-value
	Eglp2	EGT > w1118-1	22.5719	22.3591	22.8572	0.000138308
	Eglp2	EGT > w1118-2	22.7632	22.7073	22.7298	0.0649519
	Eglp2	EGT > w1118-3	23.0111	22.707	22.8359
	Eglp2	EGT > yki-1	27.2591	27.3248	27.3461
	Eglp2	EGT > yki-2	25.4933	25.8558	25.5992
	Eglp2	EGT > yki-3	27.1085	26.8559	26.6607
	Eglp2	EGT > Pvf1-i; yki-1	23.0675	22.9846	23.3619
	Eglp2	EGT > Pvf1-i; yki-2	23.3399	23.2795	23.3727
	Eglp2	EGT > Pvf1-i; yki-3	23.3847	23.2961	23.6044
	Gene	Sample	Replicate 1	Replicate 2	Replicate 3	p-value
	MFS2	EGT > w1118-1	19.8796	20.3019	19.9123	0.002249
	MFS2	EGT > w1118-2	19.6719	20.0236	19.8373	0.47765
	MFS2	EGT > w1118-3	19.9669	20.1989	19.8569
	MFS2	EGT > yki-1	22.4409	22.7023	22.4467
	MFS2	EGT > yki-2	21.8131	21.6579	21.5061
	MFS2	EGT > yki-3	22.4829	22.5747	22.0919
	MFS2	EGT > Pvf1-i; yki-1	19.8436	20.0688	19.8043
	MFS2	EGT > Pvf1-i; yki-2	20.4988	20.3756	19.898
	MFS2	EGT > Pvf1-i; yki-3	20.7445	20.8196	21.3877
	Gene	Sample	Replicate 1	Replicate 2	Replicate 3	p-value
	mesh	EGT > w1118-1	26.1305	26.0125	26.6144	0.00945763
	mesh	EGT > w1118-2	25.5153	25.1506	25.1028	0.039126
	mesh	EGT > w1118-3	25.9503	25.7913	25.9298
	mesh	EGT > yki-1	22.6224	22.3133	22.7384
	mesh	EGT > yki-2	22.5269	22.2672	22.3507
	mesh	EGT > yki-3	22.5328	22.1642	22.0208
	mesh	EGT > Pvf1-i; yki-1	24.0861	24.0045	24.0305
	mesh	EGT > Pvf1-i; yki-2	24.5812	24.2833	24.0219
	mesh	EGT > Pvf1-i; yki-3	24.6045	24.1025	24.4874
	Gene	Sample	Replicate 1	Replicate 2	Replicate 3	p-value
	Tsp2A	EGT > w1118-1	23.729	23.8452	24.0003	0.00612263
	Tsp2A	EGT > w1118-2	23.1101	23.2354	23.2763	0.0246543
	Tsp2A	EGT > w1118-3	23.6132	23.6789	23.6518
	Tsp2A	EGT > yki-1	21.1143	20.9688	21.0481
	Tsp2A	EGT > yki-2	21.0347	20.9557	21.2507
	Tsp2A	EGT > yki-3	21.1032	20.6961	21.058
	Tsp2A	EGT > Pvf1-i; yki-1	22.1241	22.0567	21.9757
	Tsp2A	EGT > Pvf1-i; yki-2	22.44	21.7583	22.2052
	Tsp2A	EGT > Pvf1-i; yki-3	22.1071	22.0892	22.4818
	Gene	Sample	Replicate 1	Replicate 2	Replicate 3	p-value
	jra	EGT > w1118-1	26.0199	25.6523	25.9876	0.0342044
	jra	EGT > w1118-2	25.1711	24.8378	25.1598	0.157958
	jra	EGT > w1118-3	26.0061	25.7202	25.7024
	jra	EGT > yki-1	24.1846	24.1273	24.4392
	jra	EGT > yki-2	23.9999	23.8389	24.0723
	jra	EGT > yki-3	24.0316	23.8384	24.0285
	jra	EGT > Pvf1-i; yki-1	24.6387	24.4846	24.8264
	jra	EGT > Pvf1-i; yki-2	24.9307	24.6272	25.0351
	jra	EGT > Pvf1-i; yki-3	24.9865	24.4637	25.0664
	Gene	Sample	Replicate 1	Replicate 2	Replicate 3	p-value
	kay	EGT > w1118-1	25.6802	26.0215	25.6921	0.0169076
	kay	EGT > w1118-2	25.1166	25.2115	24.9079	0.482639
	kay	EGT > w1118-3	25.7534	26.0784	25.8036
	kay	EGT > yki-1	24.0711	24.1341	23.8277
	kay	EGT > yki-2	23.8481	23.9883	24.1642
	kay	EGT > yki-3	24.0361	23.9096	23.8973
	kay	EGT > Pvf1-i; yki-1	25.0299	25.4011	24.7994
	kay	EGT > Pvf1-i; yki-2	24.9471	25.2714	25.3063
	kay	EGT > Pvf1-i; yki-3	25.193	25.519	25.1656
	Gene	Sample	Replicate 1	Replicate 2	Replicate 3	p-value
	puc	EGT > w1118-1	26.9849	27.1093	26.9841	0.0225014
	puc	EGT > w1118-2	26.6878	26.8915	26.6259	0.34823
	puc	EGT > w1118-3	27.0128	27.1946	26.9983
	puc	EGT > yki-1	25.6914	25.8236	25.8315
	puc	EGT > yki-2	25.4901	25.4484	25.6572
	puc	EGT > yki-3	25.617	25.77	25.6402
	puc	EGT > Pvf1-i; yki-1	26.4353	26.654	26.4539
	puc	EGT > Pvf1-i; yki-2	26.4382	26.527	26.6112
	puc	EGT > Pvf1-i; yki-3	26.4842	26.5407	27.0866

## Sheet: Supplementary Fig. 1
Supplementary Figure 1
	Samples	Uric acid mg/dL
	EGT > w1118 NF	3.15315
		3.30568
		2.97582
		2.88688
	EGT > w1118 3%GC	2.86207
		2.50367
		3.21103
		2.77163
	EGT > ykiact NF	3.91495
		3.42386
		3.37624
		3.38929
	EGT > ykiact 3%GC	3.19403
		3.80988
		3.16547
		3.78322

## Sheet: Supplementary Fig. 2
Supplementary Figure 2b
	stem cell number esg>GFP postive
		2D	4D	6D	8D	10D
	EGT>w1118	205	201	224	185	213
		239	295	274	240	302
		251	239	267	308	270
		241	261	239	229	264
		208	238	270	310	266
		235	234	236	239	269
	EGT>yki	328	312	83	10	5
		247	354	60	17	1
		241	458	71	20	6
		261	392	101	53	4
		332	445	160	1	2
		283	408	31	2	1

## Sheet: Supplementary Fig. 3I
Supplementary Fig. 3I		mRNA fold change
		EGT > w1118			EGT > ykiact
	Gene	Replicate 1	Replicate 2	Replicate 3	Replicate 1	Replicate 2	Replicate 3
	Aox1	3.36138	3.6858	2.87735	1.01276	0.878285	1.10895
	Aox3	1.14074	1.64793	1.51029	0.805987	1.02779	1.16622
	DhpD	1.22514	1.63878	1.44268	0.940193	0.813363	1.24644
	ry	0.69145	0.806875	0.355055	1.00412	0.818641	1.17724
	Uro	0.233125	0.300069	0.376315	0.935278	0.924155	1.14057
	CG30016	0.381991	0.376047	0.278472	0.992504	1.00275	1.00474
	Drip	0.957086	2.06472	1.30052	1.09686	0.90098	1.00216
	Prip	0.228087	0.320207	0.167934	0.994919	0.871579	1.1335
	Eglp2	0.0352599	0.0659576	0.0153111	0.97746	0.879701	1.14284
	Eglp4	0.189449	0.240806	0.151469	1.03752	0.893677	1.06881
	Capa	3.33979	2.30737	1.48054	0.68745	0.601887	1.71066
	DH31	2.55157	1.19816	1.51682	0.799261	0.966858	1.23388
	DH44	1.23129	3.14471	1.96192	0.729171	1.46059	0.810242
	CapaR	0.702608	1.25655	0.679764	0.971943	0.928618	1.09944
	DH31-R	1.24573	2.28868	1.34761	1.04373	0.864346	1.09193
	DH44-R2	0.857469	1.43706	0.9714	0.993481	0.883245	1.12327
	Nhe3	1.0841	1.75765	1.45916	0.93826	1.05738	1.00436
	Irk1	0.98822	1.40463	1.07948	0.848501	1.0337	1.1178
	Irk2	0.915083	1.76807	1.15924	0.881889	0.948294	1.16982
	Irk3	0.253846	0.510285	0.315476	0.938227	1.00011	1.06166
	Clc-a	0.62936	0.776216	0.602048	0.857188	0.984839	1.15797
	SecCl	1.93191	2.73873	2.65486	1.01568	1.09769	0.886625
	Prestin	0.306803	0.542035	0.276195	1.01377	0.823271	1.16296
	Zip48C	0.634224	0.893672	0.703742	0.930506	1.1641	0.905398
	ClC-c	0.86144	1.41488	1.06773	0.89846	1.04318	1.05836
	MFS2	0.144452	0.21732	0.120592	0.831179	1.01024	1.15858
	Vha55	0.456998	0.803449	0.597446	0.943736	1.06322	0.993046
	Vha100	1.46711	2.17832	2.02362	1.00444	0.991569	1.00399
	sip1	1.58634	2.1165	1.43755	0.977182	0.88642	1.1364
	OCRL	1.36019	2.23164	1.52772	0.897274	0.931231	1.17149
	Agxt	0.412167	0.882651	0.486584	0.831023	0.835344	1.33363
	CG31674	0.451022	0.499135	0.369494	1.06757	1.0199	0.912527
	Dlg	1.4004	1.57569	2.01757	1.19745	0.955602	0.846952
	Ssk	3.79234	3.20372	3.94988	1.07046	1.00385	0.92569
	mesh	9.31222	14.7283	14.7527	1.10105	0.89281	1.00614
	Tsp2A	5.23009	8.14977	7.01135	1.10579	0.907141	0.987073
	Inx2	1.35333	2.02608	1.84069	1.05765	0.819146	1.12321
	Inx7	1.40858	2.22154	2.21677	0.973166	1.00961	1.01722

## Sheet: Supplementary Fig. 4
Supplementary Fig. 4E
	Samples	Uric acid mg/dL
	PCts > w1118	2.40104
		2.52291
		2.32739
		1.80396
	PCts > Pvract	9.85446
		9.11905
		8.48837
		8.06039
	PCts > Pvf1	1.55409
		1.42497
		1.33455
		1.19156
	SCts > w1118	2.52166
		2.10742
		2.25197
		2.38132
	SCts > Pvf1	2.658
		2.59302
		2.23717
		2.00655
Supplementary Fig. 4F
mRNA fold change
		PCts > w1118			PCts > Pvract
	Gene	Replicate 1	Replicate 2	Replicate 3	Replicate 1	Replicate 2	Replicate 3
	Aox1	2.16621	2.54867	2.89249	0.991752	0.992045	1.0162
	Aox3	0.402768	0.405961	0.504745	0.957247	1.33076	0.711996
	DhpD	1.07791	1.24348	1.09358	1.01365	1.21862	0.767722
	ry	0.00488174	0.0113153	0.0105199	0.999199	0.864277	1.13652
	Uro	0.0590613	0.0513495	0.0337623	1.00156	1.21225	0.786193
	CG30016	0.008437	0.00833205	0.00511746	1.10167	0.878241	1.02009
	Drip	0.0851845	0.0901029	0.2006	0.993842	1.47719	0.528964
	Prip	1.17434	1.60767	2.2298	0.870163	1.35969	0.770152
	Eglp2	0.00622875	0.00849587	0.0172595	0.755297	1.28135	0.963353
	Eglp4	0.00460715	0.00207331	0.00372333	0.803607	1.11172	1.08468
	Capa	0.310548	1.34828	0.50402	0.665026	2.10703	0.227943
	DH31	2.54738	1.33354	1.53736	0.967471	1.35802	0.674514
	DH44	2.89131	3.06204	4.61102	0.869148	0.986456	1.1444
	CapaR	0.0888976	0.045717	0.0470294	1.05534	1.05502	0.889649
	DH31-R	1.04062	1.30054	0.476298	1.11939	0.987448	0.893159
	DH44-R2	0.326756	0.379646	0.427063	1.054	1.09974	0.846262
	Nhe3	1.04802	1.22901	1.52284	0.887732	1.23703	0.875234
	Irk1	0.620201	0.673541	0.799093	0.849338	1.25256	0.898098
	Irk2	0.0607265	0.0457164	0.0719364	0.82471	1.12242	1.05287
	Irk3	0.0120843	0.00968766	0.0136839	0.967757	1.11818	0.914063
	Clc-a	0.437174	0.44076	0.58305	0.942198	1.18879	0.869015
	SecCl	0.430446	0.414862	0.368195	0.94973	1.04669	1.00358
	Prestin	0.294462	0.372904	0.398382	0.988017	1.2501	0.761879
	Zip48C	0.12864	0.115298	0.132337	1.02024	1.01312	0.966646
	ClC-c	1.15601	1.14194	1.37203	1.04614	1.09477	0.859095
	MFS2	0.0021971	0.00144668	0.00254875	0.978295	1.16057	0.861139
	Vha55	0.234575	0.233733	0.281218	0.8732	1.34131	0.785492
	Vha100	2.76066	2.81852	2.56897	1.16923	0.967521	0.863248
	sip1	1.16405	1.01021	1.08138	0.999604	1.23622	0.764173
	OCRL	2.47782	2.72369	3.33742	1.13333	0.984805	0.881869
	Agxt	0.0243747	0.00895421	0.00392313	0.846235	1.12798	1.02578
	CG31674	0.0655262	0.0701637	0.0678369	0.880792	1.10252	1.01669
	Dlg	2.362	2.22917	3.40072	0.985769	1.20485	0.809378
	Ssk	5.03135	5.69986	4.48713	0.999547	0.933462	1.06699
	mesh	20.79	22.0203	18.8442	1.08426	1.19934	0.716402
	Tsp2A	13.2085	13.9919	12.6835	0.757809	1.19915	1.04304
	Inx2	3.08446	3.62792	3.65407	1.1053	1.08266	0.812037
	Inx7	3.18213	3.74409	3.93244	0.801091	1.27713	0.921782

[truncated: 4 more sheets: Supplementary Fig. 5, Supplementary Fig. 6, Supplementary Fig. 7, Supplementary Fig. 9]
